# Supplementary material for: Honey Bee Foraging Decisions Are Shaped by Floral Trait Distinctiveness and Perception of Gains or Losses
Source: Insects. 2025 Aug 25;16(9):884. doi: 10.3390/insects16090884 (PMC12470984; doi:10.3390/insects16090884)
Supplement: Supplementary file 1 [file insects-16-00884-s001.zip]

Archive with 1 entries (1 files):
- insects-3744233-supplementary.xlsx
