# Supplementary material for: Honey Bee Foraging Decisions Are Shaped by Floral Trait Distinctiveness and Perception of Gains or Losses
Source: Insects. 2025 Aug 25;16(9):884. doi: 10.3390/insects16090884 (PMC12470984; doi:10.3390/insects16090884)
Supplement: Supplementary file 1 [file insects-16-00884-s001.zip › insects-3744233-supplementary.xlsx]

## Sheet: M_quadrifasciata
	LEAF BACKGROUND		BROWN BACKGROUND				Spectral sensitivity
	x	y	x	y			U	B	G
Acr_W	0.159219	0.136459	0.194492	0.111642		300	0.429213	0.188453	0.159888
Acr_Y	0.212489	-0.073383	0.299526	-0.0793723		310	0.596798	0.249418	0.206815
Acr_B	0.0876106	0.182014	0.170691	0.139932		320	0.791995	0.312529	0.250707
Acr_W_corner	0.115419	0.128242	0.172576	0.0998833		330	0.993534	0.371951	0.283599
Acr_Y_corner	0.17117	-0.0998754	0.260936	-0.107438		340	1.16462	0.423543	0.298417
Acr_B_corner	0.100864	0.201076	0.190062	0.157049		350	1.25877	0.467476	0.291752
Acr_Y_back	0.328031	-0.0068421	0.458908	-0.0278355		360	1.23642	0.509481	0.265649
Acr_B_back	0.158348	0.255559	0.271894	0.212235		370	1.08724	0.559431	0.22734
Acr_W_back	0.252641	0.219683	0.32344	0.187251		380	0.843416	0.627112	0.186902
Acr_Transparent	-0.0354778	0.0589532	0.0377675	0.0524789		390	0.569367	0.716519	0.154042
Acr_W_nectary	0.15645	0.147364	0.206753	0.119174		400	0.330583	0.821066	0.135623
Acr_Y_nectary	0.0406067	-0.0250141	0.171274	-0.0567292		410	0.16365	0.922162	0.13492
Acr_B_nectary	-0.0126222	0.173155	0.115855	0.134376		420	0.0687998	0.992797	0.152479
Violet_bright	-0.151618	0.210539	-0.0286025	0.177305		430	0.0246584	1.00604	0.187638
Violet_opaque	-0.157192	0.186388	-0.0258788	0.140557		440	0.00765646	0.945911	0.239733
BG_Brown_Acr	-0.128392	0.0484198	-0.00465975	0.0212451		450	0.00212691	0.815698	0.308485
Acr_Yy	0.193593	-0.0919914	0.281137	-0.0982605		460	0.000552448	0.638809	0.393559
Acr_Bb	0.074721	0.178611	0.161561	0.136192		470	0.000139091	0.450356	0.493598
Acr_Ww	0.146057	0.129137	0.185814	0.104426		480	3.41259e-05	0.283518	0.605069
Acr_Yb	0.104466	0.128312	0.195386	0.0975763		490	7.98139e-06	0.158192	0.721304
Acr_By	0.106978	0.18018	0.1928	0.140539		500	1.73284e-06	0.0776814	0.832117
Acr_Wb	0.143736	0.145129	0.191219	0.116257		510	3.43297e-07	0.0333523	0.924419
Acr_Yw	0.191589	-0.00753056	0.274169	-0.0155987		520	6.15815e-08	0.0124435	0.984086
Acr_Wy	0.158236	0.136963	0.196785	0.111763		530	9.97701e-09	0.00401129	0.998966
Acr_Bw	0.0935235	0.172911	0.172536	0.133051		540	1.45932e-09	0.00111133	0.962332
Crochet_B	-0.0120037	0.229959	0.115606	0.18336		550	1.92774e-10	0.000263318	0.875592
Crochet_Y	0.172603	-0.116774	0.260163	-0.122974		560	2.30112e-11	5.31159e-05	0.749
Crochet_W	0.132117	0.160287	0.211027	0.126599		570	2.48381e-12	9.08369e-06	0.599693
BG_Black	-0.100956	0.0342439	-0.021944	0.0230374		580	2.42606e-13	1.31199e-06	0.447481
PB	-0.0659162	0.154955	0.0559391	0.130552		590	2.14601e-14	1.5948e-07	0.309902
PW	-0.0406308	0.0318622	0.0114385	0.0133737		600	1.72056e-15	1.62634e-08	0.198409
PY	0.0959227	-0.196189	0.157573	-0.18418		610	1.25139e-16	1.38737e-09	0.116989
PcalB	-0.0603792	0.184106	0.0627886	0.136055		620	8.2641e-18	9.87458e-11	0.0633018
PcalY	0.161771	-0.132974	0.226633	-0.126684		630	4.96001e-19	5.85033e-12	0.0313252
PcalW	0.105017	0.106353	0.143348	0.0830681		640	2.70813e-20	2.87922e-13	0.014131
PcorB	-0.0577553	0.191217	0.0689018	0.145		650	1.34643e-21	1.1749e-14	0.0057934
PcorW	0.0896408	0.102254	0.133847	0.0780873
PcorY	0.225709	-0.158312	0.311635	-0.164202
PYy	0.219583	-0.196951	0.297189	-0.198639
PBb	-0.0653763	0.191181	0.0627163	0.157502
PWw	0.0154893	0.0627682	0.0684413	0.0407719
PYb	0.0819571	0.0549845	0.195494	0.0293193
PBy	0.227532	-0.116653	0.331203	-0.13229
PYw	0.154947	0.0962234	0.209693	0.0778409
PWb	-0.0642844	0.0440914	0.00706573	0.0189398
PBw	0.104032	0.161974	0.203972	0.126013
PWy	-0.0159294	0.0124995	0.0523743	-0.00331044
Propalreverso	-0.0694265	0.0226896	-0.0155185	0.00444931
DISTANCE MATRIX LEAF BACKGROUND
	Acr_W	Acr_Y	Acr_B	Acr_W_corner	Acr_Y_corner	Acr_B_corner	Acr_Y_back	Acr_B_back	Acr_W_back	Acr_Transparent	Acr_W_nectary	Acr_Y_nectary	Acr_B_nectary	Violet_bright	Violet_opaque	BG_Brown_Acr	Acr_Yy	Acr_Bb	Acr_Ww	Acr_Yb	Acr_By	Acr_Wb	Acr_Yw	Acr_Wy	Acr_Bw	Crochet_B	Crochet_Y	Crochet_W	BG_Black	PB	PW	PY	PcalB	PcalY	PcalW	PcorB	PcorW	PcorY	PYy	PBb	PWw	PYb	PBy	PYw	PWb	PBw	PWy	Propalreverso
Acr_W	0	0.216498	0.0848707	0.0445644	0.236636	0.0870676	0.221433	0.119103	0.125116	0.209557	0.0112512	0.200356	0.175716	0.319543	0.320326	0.300784	0.231022	0.0944283	0.0150615	0.0553554	0.0681226	0.0177452	0.147583	0.00110464	0.0751309	0.195089	0.253586	0.0360881	0.279534	0.225894	0.225567	0.338616	0.224708	0.269445	0.0620016	0.223778	0.077531	0.302177	0.33883	0.231166	0.161519	0.112283	0.262168	0.0404613	0.241838	0.0608004	0.214576	0.255386
Acr_Y	0.216498	0	0.284292	0.223775	0.0490828	0.296291	0.133333	0.333367	0.295804	0.28107	0.227749	0.178559	0.33385	0.46172	0.451825	0.361989	0.0265206	0.287195	0.213137	0.228801	0.274639	0.229073	0.0690895	0.21723	0.27352	0.377377	0.0589378	0.247107	0.331409	0.360066	0.274128	0.16932	0.375177	0.0782525	0.209417	0.378214	0.214337	0.0859519	0.123771	0.383671	0.239471	0.183076	0.0458104	0.179102	0.300672	0.259145	0.244031	0.297836
Acr_B	0.0848707	0.284292	0	0.0605367	0.294013	0.0232171	0.305726	0.102043	0.169275	0.174054	0.0770683	0.212297	0.100624	0.240923	0.244842	0.253978	0.293787	0.0133313	0.078816	0.0562844	0.0194541	0.0671608	0.216191	0.0837708	0.0108549	0.110552	0.310641	0.049526	0.239569	0.155893	0.197462	0.378294	0.148005	0.3236	0.0776366	0.145657	0.0797851	0.367277	0.401286	0.153261	0.139359	0.127155	0.329818	0.10906	0.20517	0.025908	0.198634	0.223707
Acr_W_corner	0.0445644	0.223775	0.0605367	0	0.234831	0.0742745	0.251896	0.13436	0.164899	0.166044	0.0452686	0.170541	0.13569	0.27943	0.278743	0.256545	0.233696	0.0647558	0.0306515	0.0109526	0.0526197	0.0329704	0.155679	0.0436968	0.0497463	0.163042	0.2516	0.0361352	0.23591	0.183292	0.183413	0.325016	0.18446	0.265297	0.0242342	0.184269	0.0366039	0.307046	0.341468	0.191437	0.119468	0.0805376	0.269338	0.0508693	0.19843	0.0356027	0.175067	0.212859
Acr_Y_corner	0.236636	0.0490828	0.294013	0.234831	0	0.309055	0.182375	0.355665	0.329781	0.260634	0.247677	0.150503	0.329128	0.447827	0.435624	0.334259	0.0237686	0.294715	0.230385	0.237737	0.287318	0.246535	0.0945754	0.237191	0.283622	0.377284	0.0169589	0.263078	0.303382	0.348064	0.249428	0.122223	0.366415	0.0344075	0.216579	0.370327	0.217953	0.0799331	0.108478	0.375057	0.225143	0.178719	0.0588061	0.196769	0.275981	0.27032	0.218253	0.270017
Acr_B_corner	0.0870676	0.296291	0.0232171	0.0742745	0.309055	0	0.307953	0.0792009	0.152914	0.196947	0.0772974	0.233982	0.116871	0.252659	0.258473	0.275431	0.307388	0.0344697	0.0849573	0.0728529	0.0217723	0.0704852	0.227482	0.0860355	0.0291065	0.116505	0.325845	0.0513855	0.261848	0.17304	0.220577	0.397296	0.162134	0.339558	0.0948138	0.158925	0.0994571	0.380455	0.415355	0.166534	0.162536	0.14731	0.342048	0.117979	0.227856	0.0392299	0.221815	0.246618
Acr_Y_back	0.221433	0.133333	0.305726	0.251896	0.182375	0.307953	0	0.312484	0.238741	0.369416	0.230693	0.287998	0.385284	0.52661	0.522283	0.459757	0.159135	0.313941	0.227167	0.261243	0.289554	0.238872	0.136444	0.222509	0.295474	0.414365	0.190376	0.257517	0.43095	0.425879	0.370688	0.299544	0.432809	0.20869	0.250097	0.433658	0.262168	0.182793	0.218866	0.440434	0.3202	0.253722	0.148858	0.201446	0.395608	0.28049	0.344504	0.398553
Acr_B_back	0.119103	0.333367	0.102043	0.13436	0.355665	0.0792009	0.312484	0	0.100887	0.276084	0.108211	0.304276	0.189793	0.313219	0.323033	0.353733	0.349332	0.113642	0.127018	0.138184	0.0912185	0.111392	0.265181	0.118596	0.105038	0.172265	0.372605	0.0988164	0.340909	0.245796	0.299387	0.456041	0.230103	0.388548	0.15845	0.225479	0.167997	0.419317	0.456634	0.232803	0.239952	0.214629	0.378587	0.159371	0.307057	0.108205	0.299083	0.325744
Acr_W_back	0.125116	0.295804	0.169275	0.164899	0.329781	0.152914	0.238741	0.100887	0	0.329919	0.120345	0.323783	0.269313	0.404363	0.411183	0.417753	0.317219	0.1826	0.139853	0.174082	0.150925	0.13198	0.235273	0.125519	0.16585	0.264845	0.345846	0.134365	0.399273	0.325067	0.34826	0.444422	0.315036	0.364177	0.186109	0.311699	0.200895	0.378954	0.417943	0.319292	0.284365	0.237189	0.337272	0.157437	0.362318	0.159421	0.339198	0.377537
Acr_Transparent	0.209557	0.28107	0.174054	0.166044	0.260634	0.196947	0.369416	0.276084	0.329919	0	0.211312	0.113311	0.116466	0.190963	0.176222	0.0935098	0.274331	0.16267	0.19463	0.156189	0.187055	0.198856	0.2366	0.208832	0.172127	0.172609	0.272356	0.195848	0.0699854	0.100712	0.0275767	0.286991	0.127606	0.275215	0.148275	0.134127	0.1324	0.339739	0.361307	0.135565	0.0511097	0.117502	0.316246	0.194038	0.0324143	0.173425	0.0503993	0.0496745
Acr_W_nectary	0.0112512	0.227749	0.0770683	0.0452686	0.247677	0.0772974	0.230693	0.108211	0.120345	0.211312	0	0.207687	0.171028	0.314479	0.316061	0.301538	0.24222	0.0874988	0.0209821	0.0553651	0.0593668	0.0129092	0.15883	0.010553	0.0679148	0.187613	0.264631	0.0275526	0.281166	0.222496	0.228433	0.348844	0.21992	0.280389	0.0657819	0.218649	0.0806125	0.313424	0.350055	0.226113	0.164397	0.118673	0.273418	0.0511625	0.243699	0.0544166	0.218868	0.258
Acr_Y_nectary	0.200356	0.178559	0.212297	0.170541	0.150503	0.233982	0.287998	0.304276	0.323783	0.113311	0.207687	0	0.205193	0.304032	0.289509	0.184264	0.167005	0.206463	0.186768	0.166094	0.215661	0.198958	0.151991	0.200183	0.204876	0.260344	0.160757	0.206666	0.153465	0.209132	0.0991688	0.179891	0.232227	0.162284	0.146308	0.237552	0.136388	0.228103	0.248183	0.240775	0.0913051	0.0900536	0.20818	0.16665	0.125609	0.197452	0.0678498	0.119929
Acr_B_nectary	0.175716	0.33385	0.100624	0.13569	0.329128	0.116871	0.385284	0.189793	0.269313	0.116466	0.171028	0.205193	0	0.143935	0.145174	0.170181	0.335898	0.0875135	0.164672	0.125382	0.119806	0.15885	0.272671	0.17465	0.106146	0.0568077	0.344045	0.14531	0.164618	0.0563159	0.144042	0.384963	0.0489964	0.352318	0.135282	0.0486134	0.124437	0.408255	0.436918	0.0557488	0.11391	0.151359	0.376381	0.184385	0.139019	0.117189	0.160689	0.16083
Violet_bright	0.319543	0.46172	0.240923	0.27943	0.447827	0.252659	0.52661	0.313219	0.404363	0.190963	0.314479	0.304032	0.143935	0	0.0247853	0.163774	0.459016	0.22858	0.308605	0.268962	0.260372	0.30251	0.406627	0.31847	0.248013	0.140958	0.460709	0.28815	0.18343	0.102149	0.210341	0.476135	0.0949907	0.464988	0.276977	0.0958307	0.264445	0.527661	0.551215	0.0883876	0.223072	0.280632	0.500809	0.327185	0.187968	0.260222	0.240065	0.205043
Violet_opaque	0.320326	0.451825	0.244842	0.278743	0.435624	0.258473	0.522283	0.323033	0.411183	0.176222	0.316061	0.289509	0.145174	0.0247853	0	0.140942	0.447823	0.232043	0.308606	0.268026	0.264243	0.303743	0.399065	0.319277	0.251077	0.151585	0.447964	0.290484	0.162205	0.0965366	0.193558	0.458729	0.0968396	0.451365	0.274151	0.0995537	0.260778	0.5152	0.537502	0.0919406	0.212369	0.272872	0.489741	0.324901	0.169942	0.262362	0.224037	0.185742
BG_Brown_Acr	0.300784	0.361989	0.253978	0.256545	0.334259	0.275431	0.459757	0.353733	0.417753	0.0935098	0.301538	0.184264	0.170181	0.163774	0.140942	0	0.351269	0.241257	0.286073	0.246183	0.269741	0.288802	0.324836	0.299993	0.25445	0.215645	0.343347	0.283513	0.0308822	0.123503	0.0893099	0.33189	0.151778	0.342197	0.240492	0.159313	0.224581	0.410031	0.425786	0.15605	0.144595	0.210452	0.392341	0.287344	0.064254	0.258681	0.11806	0.0643353
Acr_Yy	0.231022	0.0265206	0.293787	0.233696	0.0237686	0.307388	0.159135	0.349332	0.317219	0.274331	0.24222	0.167005	0.335898	0.459016	0.447823	0.351269	0	0.29556	0.22618	0.23765	0.285621	0.242305	0.0844846	0.231668	0.283173	0.381998	0.0324768	0.259661	0.32046	0.358228	0.264954	0.142817	0.375142	0.0518867	0.217224	0.37866	0.220312	0.0736875	0.108129	0.383734	0.235948	0.184566	0.041953	0.192141	0.291581	0.269295	0.234133	0.286934
Acr_Bb	0.0944283	0.287195	0.0133313	0.0647558	0.294715	0.0344697	0.313941	0.113642	0.1826	0.16267	0.0874988	0.206463	0.0875135	0.22858	0.232043	0.241257	0.29556	0	0.086813	0.0584353	0.0322952	0.076708	0.219788	0.0933237	0.0196475	0.100786	0.31118	0.0602495	0.227386	0.142613	0.186658	0.375399	0.135212	0.323516	0.0783513	0.133075	0.0778001	0.369207	0.402531	0.14066	0.130107	0.123838	0.332463	0.114995	0.193437	0.0337029	0.189236	0.212344
Acr_Ww	0.0150615	0.213137	0.078816	0.0306515	0.230385	0.0849573	0.227167	0.127018	0.139853	0.19463	0.0209821	0.186768	0.164672	0.308605	0.308606	0.286073	0.22618	0.086813	0	0.0415989	0.0642853	0.0161597	0.144052	0.0144771	0.0683808	0.187479	0.247339	0.0341278	0.264613	0.21354	0.210511	0.329166	0.213629	0.262582	0.0469401	0.213058	0.0624936	0.29828	0.334274	0.220349	0.146468	0.098017	0.258942	0.0340927	0.226884	0.0533333	0.199609	0.240342
Acr_Yb	0.0553554	0.228801	0.0562844	0.0109526	0.237737	0.0728529	0.261243	0.138184	0.174082	0.156189	0.0553651	0.166094	0.125382	0.268962	0.268026	0.246183	0.23765	0.0584353	0.0415989	0	0.0519284	0.0427189	0.161381	0.0544613	0.045921	0.154588	0.254381	0.0422723	0.225937	0.172453	0.174229	0.324614	0.174031	0.267497	0.0219659	0.173991	0.0299803	0.311213	0.345033	0.181105	0.110512	0.0767049	0.274141	0.0598166	0.1886	0.0336648	0.167056	0.203457
Acr_By	0.0681226	0.274639	0.0194541	0.0526197	0.287318	0.0217723	0.289554	0.0912185	0.150925	0.187055	0.0593668	0.215661	0.119806	0.260372	0.264243	0.269741	0.285621	0.0322952	0.0642853	0.0519284	0	0.0507913	0.205899	0.0670457	0.0152929	0.128975	0.304119	0.0320573	0.254035	0.174725	0.209252	0.376532	0.167403	0.317912	0.0738527	0.165103	0.0798311	0.358712	0.393583	0.172705	0.148848	0.127671	0.32038	0.0966942	0.218749	0.0184425	0.207901	0.236478
Acr_Wb	0.0177452	0.229073	0.0671608	0.0329704	0.246535	0.0704852	0.238872	0.111392	0.13198	0.198856	0.0129092	0.198958	0.15885	0.30251	0.303743	0.288802	0.242305	0.076708	0.0161597	0.0427189	0.0507913	0	0.159984	0.0166413	0.0573859	0.177345	0.263488	0.0190997	0.268644	0.209883	0.21638	0.344651	0.207803	0.278687	0.054797	0.206695	0.0690255	0.314318	0.350387	0.214123	0.152416	0.109282	0.274866	0.0501739	0.23126	0.0431302	0.207566	0.245824
Acr_Yw	0.147583	0.0690895	0.216191	0.155679	0.0945754	0.227482	0.136444	0.265181	0.235273	0.2366	0.15883	0.151991	0.272671	0.406627	0.399065	0.324836	0.0844846	0.219788	0.144052	0.161381	0.205899	0.159984	0	0.148293	0.205368	0.312812	0.110881	0.178045	0.295513	0.304484	0.235538	0.211528	0.316564	0.128939	0.143054	0.318863	0.149821	0.154594	0.191478	0.324834	0.189613	0.126204	0.11489	0.110034	0.261029	0.190783	0.208483	0.262759
Acr_Wy	0.00110464	0.21723	0.0837708	0.0436968	0.237191	0.0860355	0.222509	0.118596	0.125519	0.208832	0.010553	0.200183	0.17465	0.31847	0.319277	0.299993	0.231668	0.0933237	0.0144771	0.0544613	0.0670457	0.0166413	0.148293	0	0.0740268	0.193984	0.254143	0.035018	0.278805	0.224873	0.224932	0.33893	0.223641	0.26996	0.0613943	0.222701	0.0768767	0.302886	0.339502	0.230092	0.160878	0.111978	0.262913	0.0408721	0.241124	0.0596967	0.214067	0.254733
Acr_Bw	0.0751309	0.27352	0.0108549	0.0497463	0.283622	0.0291065	0.295474	0.105038	0.16585	0.172127	0.0679148	0.204876	0.106146	0.248013	0.251077	0.25445	0.283173	0.0196475	0.0683808	0.045921	0.0152929	0.0573859	0.205368	0.0740268	0	0.11996	0.300284	0.0406052	0.238853	0.160448	0.194659	0.369107	0.154309	0.313406	0.0675422	0.152383	0.0707628	0.356625	0.390754	0.159947	0.134984	0.118492	0.31907	0.0982537	0.20371	0.0151665	0.194195	0.221628
Crochet_B	0.195089	0.377377	0.110552	0.163042	0.377284	0.116505	0.414365	0.172265	0.264845	0.172609	0.187613	0.260344	0.0568077	0.140958	0.151585	0.215645	0.381998	0.100786	0.187479	0.154588	0.128975	0.177345	0.312812	0.193984	0.11996	0	0.392814	0.160078	0.214981	0.0923697	0.200155	0.439603	0.0666538	0.402391	0.170212	0.0599511	0.163218	0.45526	0.485679	0.0659727	0.169436	0.198607	0.421328	0.213911	0.19308	0.134485	0.217495	0.215077
Crochet_Y	0.253586	0.0589378	0.310641	0.2516	0.0169589	0.325845	0.190376	0.372605	0.345846	0.272356	0.264631	0.160757	0.344045	0.460709	0.447964	0.343347	0.0324768	0.31118	0.247339	0.254381	0.304119	0.263488	0.110881	0.254143	0.300284	0.392814	0	0.280004	0.312475	0.361563	0.259926	0.110393	0.380538	0.0194882	0.233139	0.384608	0.234214	0.0674214	0.0929272	0.389191	0.238579	0.19421	0.0549291	0.213728	0.286345	0.287058	0.228596	0.279335
Crochet_W	0.0360881	0.247107	0.049526	0.0361352	0.263078	0.0513855	0.257517	0.0988164	0.134365	0.195848	0.0275526	0.206666	0.14531	0.28815	0.290484	0.283513	0.259661	0.0602495	0.0341278	0.0422723	0.0320573	0.0190997	0.178045	0.035018	0.0406052	0.160078	0.280004	0	0.264972	0.198105	0.215255	0.358309	0.193964	0.294757	0.0603596	0.192375	0.0719169	0.332062	0.36779	0.199895	0.152026	0.116639	0.292917	0.0680105	0.228199	0.0281355	0.209186	0.244035
BG_Black	0.279534	0.331409	0.239569	0.23591	0.303382	0.261848	0.43095	0.340909	0.399273	0.0699854	0.281166	0.153465	0.164618	0.18343	0.162205	0.0308822	0.32046	0.227386	0.264613	0.225937	0.254035	0.268644	0.295513	0.278805	0.238853	0.214981	0.312475	0.264972	0	0.125694	0.0603723	0.303085	0.155258	0.311428	0.218231	0.16281	0.202368	0.379193	0.395217	0.160919	0.119888	0.184085	0.361489	0.263302	0.0379709	0.241527	0.0877631	0.0335801
PB	0.225894	0.360066	0.155893	0.183292	0.348064	0.17304	0.425879	0.245796	0.325067	0.100712	0.222496	0.209132	0.0563159	0.102149	0.0965366	0.123503	0.358228	0.142613	0.21354	0.172453	0.174725	0.209883	0.304484	0.224873	0.160448	0.0923697	0.361563	0.198105	0.125694	0	0.125663	0.386645	0.0296718	0.367076	0.177708	0.0371693	0.164242	0.427997	0.453153	0.0362296	0.122985	0.178495	0.399854	0.228539	0.110876	0.170093	0.150971	0.132312
PW	0.225567	0.274128	0.197462	0.183413	0.249428	0.220577	0.370688	0.299387	0.34826	0.0275767	0.228433	0.0991688	0.144042	0.210341	0.193558	0.0893099	0.264954	0.186658	0.210511	0.174229	0.209252	0.21638	0.235538	0.224932	0.194659	0.200155	0.259926	0.215255	0.0603723	0.125663	0	0.265809	0.153519	0.261032	0.163592	0.160273	0.148074	0.327266	0.346506	0.161229	0.0640675	0.12475	0.306542	0.205896	0.0266279	0.194567	0.0313859	0.0302212
PY	0.338616	0.16932	0.378294	0.325016	0.122223	0.397296	0.299544	0.456041	0.444422	0.286991	0.348844	0.179891	0.384963	0.476135	0.458729	0.33189	0.142817	0.375399	0.329166	0.324614	0.376532	0.344651	0.211528	0.33893	0.369107	0.439603	0.110393	0.358309	0.303085	0.386645	0.265809	0	0.411162	0.0912806	0.302679	0.416774	0.29851	0.1352	0.123662	0.41961	0.271161	0.251562	0.153776	0.29831	0.288792	0.358255	0.236774	0.274314
PcalB	0.224708	0.375177	0.148005	0.18446	0.366415	0.162134	0.432809	0.230103	0.315036	0.127606	0.21992	0.232227	0.0489964	0.0949907	0.0968396	0.151778	0.375142	0.135212	0.213629	0.174031	0.167403	0.207803	0.316564	0.223641	0.154309	0.0666538	0.380538	0.193964	0.155258	0.0296718	0.153519	0.411162	0	0.387157	0.18276	0.00758035	0.170896	0.446202	0.472845	0.00866181	0.143104	0.192177	0.416352	0.23257	0.140069	0.165894	0.177269	0.161669
PcalY	0.269445	0.0782525	0.3236	0.265297	0.0344075	0.339558	0.20869	0.388548	0.364177	0.275215	0.280389	0.162284	0.352318	0.464988	0.451365	0.342197	0.0518867	0.323516	0.262582	0.267497	0.317912	0.278687	0.128939	0.26996	0.313406	0.402391	0.0194882	0.294757	0.311428	0.367076	0.261032	0.0912806	0.387157	0	0.245965	0.391525	0.246039	0.0687749	0.0862274	0.395819	0.244363	0.204203	0.0677559	0.229299	0.287147	0.300547	0.229652	0.278718
PcalW	0.0620016	0.209417	0.0776366	0.0242342	0.216579	0.0948138	0.250097	0.15845	0.186109	0.148275	0.0657819	0.146308	0.135282	0.276977	0.274151	0.240492	0.217224	0.0783513	0.0469401	0.0219659	0.0738527	0.054797	0.143054	0.0613943	0.0675422	0.170212	0.233139	0.0603596	0.218231	0.177708	0.163592	0.302679	0.18276	0.245965	0	0.183567	0.015913	0.290886	0.32422	0.19034	0.0995734	0.0563073	0.254444	0.0509477	0.180387	0.0556297	0.15309	0.193469
PcorB	0.223778	0.378214	0.145657	0.184269	0.370327	0.158925	0.433658	0.225479	0.311699	0.134127	0.218649	0.237552	0.0486134	0.0958307	0.0995537	0.159313	0.37866	0.133075	0.213058	0.173991	0.165103	0.206695	0.318863	0.222701	0.152383	0.0599511	0.384608	0.192375	0.16281	0.0371693	0.160273	0.416774	0.00758035	0.391525	0.183567	0	0.172163	0.450025	0.477065	0.00762101	0.147865	0.195138	0.41973	0.232951	0.147271	0.164409	0.183547	0.168931
PcorW	0.077531	0.214337	0.0797851	0.0366039	0.217953	0.0994571	0.262168	0.167997	0.200895	0.1324	0.0806125	0.136388	0.124437	0.264445	0.260778	0.224581	0.220312	0.0778001	0.0624936	0.0299803	0.0798311	0.0690255	0.149821	0.0768767	0.0707628	0.163218	0.234214	0.0719169	0.202368	0.164242	0.148074	0.29851	0.170896	0.246039	0.015913	0.172163	0	0.293955	0.326203	0.178713	0.0840096	0.0478903	0.258717	0.0655843	0.164548	0.0614296	0.138568	0.177857
PcorY	0.302177	0.0859519	0.367277	0.307046	0.0799331	0.380455	0.182793	0.419317	0.378954	0.339739	0.313424	0.228103	0.408255	0.527661	0.5152	0.410031	0.0736875	0.369207	0.29828	0.311213	0.358712	0.314318	0.154594	0.302886	0.356625	0.45526	0.0674214	0.332062	0.379193	0.427997	0.327266	0.1352	0.446202	0.0687749	0.290886	0.450025	0.293955	0	0.0391211	0.454836	0.305072	0.257216	0.041699	0.264189	0.353643	0.34262	0.295915	0.346217
PYy	0.33883	0.123771	0.401286	0.341468	0.108478	0.415355	0.218866	0.456634	0.417943	0.361307	0.350055	0.248183	0.436918	0.551215	0.537502	0.425786	0.108129	0.402531	0.334274	0.345033	0.393583	0.350387	0.191478	0.339502	0.390754	0.485679	0.0929272	0.36779	0.395217	0.453153	0.346506	0.123662	0.472845	0.0862274	0.32422	0.477065	0.326203	0.0391211	0	0.481506	0.330315	0.287075	0.0806901	0.300215	0.3724	0.377067	0.315175	0.362999
PBb	0.231166	0.383671	0.153261	0.191437	0.375057	0.166534	0.440434	0.232803	0.319292	0.135565	0.226113	0.240775	0.0557488	0.0883876	0.0919406	0.15605	0.383734	0.14066	0.220349	0.181105	0.172705	0.214123	0.324834	0.230092	0.159947	0.0659727	0.389191	0.199895	0.160919	0.0362296	0.161229	0.41961	0.00866181	0.395819	0.19034	0.00762101	0.178713	0.454836	0.481506	0	0.151753	0.20064	0.42492	0.239915	0.147093	0.171907	0.185397	0.16854
PWw	0.161519	0.239471	0.139359	0.119468	0.225143	0.162536	0.3202	0.239952	0.284365	0.0511097	0.164397	0.0913051	0.11391	0.223072	0.212369	0.144595	0.235948	0.130107	0.146468	0.110512	0.148848	0.152416	0.189613	0.160878	0.134984	0.169436	0.238579	0.152026	0.119888	0.122985	0.0640675	0.271161	0.143104	0.244363	0.0995734	0.147865	0.0840096	0.305072	0.330315	0.151753	0	0.066922	0.277766	0.143415	0.0819308	0.132972	0.0592796	0.0938987
PYb	0.112283	0.183076	0.127155	0.0805376	0.178719	0.14731	0.253722	0.214629	0.237189	0.117502	0.118673	0.0900536	0.151359	0.280632	0.272872	0.210452	0.184566	0.123838	0.098017	0.0767049	0.127671	0.109282	0.126204	0.111978	0.118492	0.198607	0.19421	0.116639	0.184085	0.178495	0.12475	0.251562	0.192177	0.204203	0.0563073	0.195138	0.0478903	0.257216	0.287075	0.20064	0.066922	0	0.225059	0.0838344	0.146647	0.109243	0.106709	0.15479
PBy	0.262168	0.0458104	0.329818	0.269338	0.0588061	0.342048	0.148858	0.378587	0.337272	0.316246	0.273418	0.20818	0.376381	0.500809	0.489741	0.392341	0.041953	0.332463	0.258942	0.274141	0.32038	0.274866	0.11489	0.262913	0.31907	0.421328	0.0549291	0.292917	0.361489	0.399854	0.306542	0.153776	0.416352	0.0677559	0.254444	0.41973	0.258717	0.041699	0.0806901	0.42492	0.277766	0.225059	0	0.224911	0.33316	0.304771	0.275597	0.328026
PYw	0.0404613	0.179102	0.10906	0.0508693	0.196769	0.117979	0.201446	0.159371	0.157437	0.194038	0.0511625	0.16665	0.184385	0.327185	0.324901	0.287344	0.192141	0.114995	0.0340927	0.0598166	0.0966942	0.0501739	0.110034	0.0408721	0.0982537	0.213911	0.213728	0.0680105	0.263302	0.228539	0.205896	0.29831	0.23257	0.229299	0.0509477	0.232951	0.0655843	0.264189	0.300215	0.239915	0.143415	0.0838344	0.224911	0	0.225345	0.0831599	0.190285	0.236116
PWb	0.241838	0.300672	0.20517	0.19843	0.275981	0.227856	0.395608	0.307057	0.362318	0.0324143	0.243699	0.125609	0.139019	0.187968	0.169942	0.064254	0.291581	0.193437	0.226884	0.1886	0.218749	0.23126	0.261029	0.241124	0.20371	0.19308	0.286345	0.228199	0.0379709	0.110876	0.0266279	0.288792	0.140069	0.287147	0.180387	0.147271	0.164548	0.353643	0.3724	0.147093	0.0819308	0.146647	0.33316	0.225345	0	0.205492	0.0577603	0.0220108
PBw	0.0608004	0.259145	0.025908	0.0356027	0.27032	0.0392299	0.28049	0.108205	0.159421	0.173425	0.0544166	0.197452	0.117189	0.260222	0.262362	0.258681	0.269295	0.0337029	0.0533333	0.0336648	0.0184425	0.0431302	0.190783	0.0596967	0.0151665	0.134485	0.287058	0.0281355	0.241527	0.170093	0.194567	0.358255	0.165894	0.300547	0.0556297	0.164409	0.0614296	0.34262	0.377067	0.171907	0.132972	0.109243	0.304771	0.0831599	0.205492	0	0.19166	0.222459
PWy	0.214576	0.244031	0.198634	0.175067	0.218253	0.221815	0.344504	0.299083	0.339198	0.0503993	0.218868	0.0678498	0.160689	0.240065	0.224037	0.11806	0.234133	0.189236	0.199609	0.167056	0.207901	0.207566	0.208483	0.214067	0.194195	0.217495	0.228596	0.209186	0.0877631	0.150971	0.0313859	0.236774	0.177269	0.229652	0.15309	0.183547	0.138568	0.295915	0.315175	0.185397	0.0592796	0.106709	0.275597	0.190285	0.0577603	0.19166	0	0.0544589
Propalreverso	0.255386	0.297836	0.223707	0.212859	0.270017	0.246618	0.398553	0.325744	0.377537	0.0496745	0.258	0.119929	0.16083	0.205043	0.185742	0.0643353	0.286934	0.212344	0.240342	0.203457	0.236478	0.245824	0.262759	0.254733	0.221628	0.215077	0.279335	0.244035	0.0335801	0.132312	0.0302212	0.274314	0.161669	0.278718	0.193469	0.168931	0.177857	0.346217	0.362999	0.16854	0.0938987	0.15479	0.328026	0.236116	0.0220108	0.222459	0.0544589	0
DISTANCE MATRIX BROWN BACKGROUND
	Acr_W	Acr_Y	Acr_B	Acr_W_corner	Acr_Y_corner	Acr_B_corner	Acr_Y_back	Acr_B_back	Acr_W_back	Acr_Transparent	Acr_W_nectary	Acr_Y_nectary	Acr_B_nectary	Violet_bright	Violet_opaque	BG_Brown_Acr	Acr_Yy	Acr_Bb	Acr_Ww	Acr_Yb	Acr_By	Acr_Wb	Acr_Yw	Acr_Wy	Acr_Bw	Crochet_B	Crochet_Y	Crochet_W	BG_Black	PB	PW	PY	PcalB	PcalY	PcalW	PcorB	PcorW	PcorY	PYy	PBb	PWw	PYb	PBy	PYw	PWb	PBw	PWy	Propalreverso
Acr_W	0	0.217988	0.0369703	0.0248708	0.228934	0.0456227	0.298948	0.126925	0.14948	0.167519	0.0143898	0.169964	0.0818567	0.232557	0.222259	0.218707	0.227083	0.0410754	0.0112853	0.014094	0.0289469	0.00565754	0.150129	0.00229678	0.0306658	0.106614	0.243634	0.0222964	0.23387	0.139837	0.207762	0.298116	0.133947	0.240483	0.0585845	0.129945	0.0693085	0.299687	0.326835	0.139527	0.144607	0.0823287	0.27963	0.0370619	0.209099	0.0172162	0.182788	0.235785
Acr_Y	0.217988	0	0.254348	0.219656	0.0477166	0.260533	0.167507	0.292913	0.267694	0.293091	0.219152	0.130236	0.281821	0.416595	0.392756	0.320395	0.0263611	0.255935	0.21613	0.205319	0.244441	0.223609	0.0686299	0.216998	0.247487	0.32071	0.0587413	0.224179	0.337388	0.321563	0.302649	0.176452	0.320084	0.0869014	0.225341	0.321762	0.228567	0.0856898	0.11929	0.334945	0.260451	0.150454	0.0616745	0.181069	0.308542	0.226525	0.258591	0.326005
Acr_B	0.0369703	0.254348	0	0.040093	0.263317	0.0258505	0.333489	0.124377	0.15991	0.159112	0.0416094	0.196662	0.0551163	0.202767	0.196571	0.211741	0.262553	0.00986647	0.0385922	0.0490292	0.0221175	0.0313356	0.186809	0.0383983	0.00712426	0.0701456	0.277714	0.0424822	0.225328	0.115135	0.203417	0.324377	0.107972	0.272422	0.0630962	0.101915	0.0719876	0.335206	0.361431	0.109395	0.142435	0.113359	0.316021	0.0733244	0.2035	0.0360743	0.185788	0.230281
Acr_W_corner	0.0248708	0.219656	0.040093	0	0.225365	0.0597804	0.313525	0.149956	0.174336	0.1429	0.039245	0.156618	0.0663851	0.215562	0.20258	0.193898	0.225935	0.0379434	0.0139962	0.0229264	0.0454083	0.0248127	0.153809	0.0269667	0.0331675	0.101065	0.239451	0.0468209	0.209149	0.120602	0.182891	0.284459	0.115593	0.232927	0.03372	0.113066	0.0444409	0.29846	0.323488	0.124053	0.119742	0.0741925	0.281189	0.0431686	0.184243	0.0408466	0.158422	0.21092
Acr_Y_corner	0.228934	0.0477166	0.263317	0.225365	0	0.273818	0.213376	0.31986	0.301244	0.274549	0.232999	0.103008	0.281997	0.406092	0.379162	0.295128	0.0221883	0.263118	0.224788	0.215238	0.257167	0.234307	0.0927874	0.228394	0.256221	0.325091	0.0155557	0.239299	0.31152	0.314106	0.277208	0.128737	0.313928	0.0393336	0.223873	0.317178	0.22488	0.0761092	0.0981431	0.330883	0.242941	0.151608	0.0745331	0.192234	0.283586	0.2403	0.23311	0.298238
Acr_B_corner	0.0456227	0.260533	0.0258505	0.0597804	0.273818	0	0.326282	0.0987007	0.136754	0.184739	0.0413894	0.214602	0.0775935	0.219601	0.21657	0.237401	0.271068	0.0353179	0.0527938	0.0597106	0.0167353	0.0408084	0.192045	0.0457828	0.0297168	0.0789689	0.288664	0.0369689	0.25081	0.136716	0.229236	0.342772	0.128994	0.28608	0.0874953	0.121758	0.0969284	0.343485	0.371471	0.127347	0.168262	0.127845	0.321928	0.0816045	0.229264	0.0340105	0.21136	0.256028
Acr_Y_back	0.298948	0.167507	0.333489	0.313525	0.213376	0.326282	0	0.304315	0.254192	0.42873	0.29188	0.289082	0.37947	0.528913	0.5132	0.466158	0.191212	0.339589	0.303435	0.291842	0.314902	0.304006	0.185144	0.296978	0.328471	0.403063	0.220342	0.292053	0.483535	0.432978	0.449363	0.339479	0.428685	0.252433	0.334481	0.426587	0.341883	0.200712	0.235216	0.437398	0.396448	0.269543	0.164982	0.270694	0.454256	0.297761	0.407272	0.475523
Acr_B_back	0.126925	0.292913	0.124377	0.149956	0.31986	0.0987007	0.304315	0	0.0572813	0.283438	0.113594	0.287169	0.174385	0.30252	0.306278	0.336094	0.310633	0.133999	0.137957	0.13784	0.106752	0.12538	0.227845	0.125443	0.127051	0.158933	0.335414	0.105063	0.34948	0.230886	0.327693	0.41257	0.22255	0.341927	0.182231	0.213837	0.19249	0.378529	0.411652	0.21622	0.266068	0.198229	0.349592	0.14809	0.327867	0.109762	0.30765	0.354656
Acr_W_back	0.14948	0.267694	0.15991	0.174336	0.301244	0.136754	0.254192	0.0572813	0	0.315868	0.135094	0.287543	0.214213	0.352183	0.352426	0.367706	0.288629	0.169741	0.160626	0.156331	0.13874	0.150075	0.208748	0.147445	0.160342	0.207871	0.316613	0.127732	0.382435	0.273444	0.357181	0.406784	0.265632	0.328522	0.208056	0.258021	0.218774	0.351652	0.386782	0.262415	0.294076	0.203255	0.319635	0.157826	0.358359	0.134249	0.331346	0.385109
Acr_Transparent	0.167519	0.293091	0.159112	0.1429	0.274549	0.184739	0.42873	0.283438	0.315868	0	0.181671	0.172483	0.113158	0.141373	0.108667	0.0526842	0.286271	0.149441	0.156896	0.163943	0.178297	0.166178	0.246008	0.169709	0.157017	0.152279	0.283273	0.188448	0.0665753	0.08016	0.0471427	0.265256	0.0872414	0.260325	0.109922	0.0976191	0.099434	0.349219	0.361054	0.107945	0.0328319	0.159418	0.346762	0.173786	0.0454694	0.181745	0.0576698	0.0717373
Acr_W_nectary	0.0143898	0.219152	0.0416094	0.039245	0.232999	0.0413894	0.29188	0.113594	0.135094	0.181671	0	0.179446	0.0921598	0.242428	0.233612	0.232992	0.229806	0.0482903	0.0256106	0.0244063	0.0255175	0.0158048	0.150694	0.0124209	0.0369234	0.111479	0.247969	0.0085674	0.248082	0.151242	0.222129	0.307315	0.14495	0.246661	0.0729644	0.140249	0.0836859	0.302163	0.33043	0.149049	0.158987	0.0905575	0.280575	0.0414377	0.223432	0.0073826	0.197066	0.250133
Acr_Y_nectary	0.169964	0.130236	0.196662	0.156618	0.103008	0.214602	0.289082	0.287169	0.287543	0.172483	0.179446	0	0.198978	0.30777	0.27891	0.192438	0.117452	0.193166	0.16181	0.156178	0.19844	0.174132	0.110811	0.170412	0.189784	0.246459	0.110859	0.187589	0.209035	0.219946	0.174533	0.128185	0.221212	0.0892092	0.142559	0.226218	0.139915	0.176781	0.189719	0.240166	0.141707	0.0893923	0.176881	0.139947	0.180804	0.185644	0.130348	0.196556
Acr_B_nectary	0.0818567	0.281821	0.0551163	0.0663851	0.281997	0.0775935	0.37947	0.174385	0.214213	0.113158	0.0921598	0.198978	0	0.150702	0.141869	0.165295	0.285373	0.0457413	0.0761002	0.0876319	0.0771912	0.0775115	0.218072	0.0840299	0.0566962	0.0489851	0.295049	0.0954886	0.177158	0.0600382	0.159826	0.321276	0.0530934	0.283591	0.0582094	0.0481406	0.0590941	0.357041	0.379185	0.0579531	0.104928	0.13183	0.342762	0.109552	0.158621	0.0885124	0.151616	0.18477
Violet_bright	0.232557	0.416595	0.202767	0.215562	0.406092	0.219601	0.528913	0.30252	0.352183	0.141373	0.242428	0.30777	0.150702	0	0.0368485	0.157885	0.414578	0.194556	0.226464	0.237755	0.224434	0.228141	0.359002	0.234724	0.205949	0.144335	0.416597	0.244935	0.154411	0.0966079	0.16875	0.406611	0.100269	0.396931	0.19608	0.102717	0.190352	0.482067	0.497468	0.0934414	0.167507	0.26855	0.474667	0.25822	0.162332	0.238163	0.197937	0.17335
Violet_opaque	0.222259	0.392756	0.196571	0.20258	0.379162	0.21657	0.5132	0.306278	0.352426	0.108667	0.233612	0.27891	0.141869	0.0368485	0	0.121184	0.388964	0.18749	0.214754	0.225401	0.218679	0.218454	0.33825	0.224518	0.198557	0.147817	0.388933	0.237316	0.117585	0.0824273	0.132545	0.372972	0.0887816	0.367668	0.178725	0.0948847	0.171508	0.454746	0.468431	0.0902009	0.137307	0.247749	0.449392	0.243777	0.126	0.23031	0.163772	0.136501
BG_Brown_Acr	0.218707	0.320395	0.211741	0.193898	0.295128	0.237401	0.466158	0.336094	0.367706	0.0526842	0.232992	0.192438	0.165295	0.157885	0.121184	0	0.309777	0.202094	0.207845	0.214114	0.230698	0.217706	0.281252	0.220847	0.209521	0.201854	0.301547	0.240042	0.0173769	0.124981	0.0179196	0.261761	0.133156	0.274553	0.160401	0.143967	0.149717	0.366651	0.373446	0.152004	0.0756641	0.200317	0.369293	0.221698	0.0119499	0.23346	0.0620955	0.0200003
Acr_Yy	0.227083	0.0263611	0.262553	0.225935	0.0221883	0.271068	0.191212	0.310633	0.288629	0.286271	0.229806	0.117452	0.285373	0.414578	0.388964	0.309777	0	0.263186	0.223983	0.213788	0.254615	0.232601	0.0829551	0.226329	0.255537	0.326667	0.032414	0.235536	0.326453	0.321044	0.29189	0.1505	0.320281	0.0614708	0.227741	0.322831	0.229767	0.0726526	0.101654	0.336336	0.254106	0.15366	0.0605361	0.190042	0.298079	0.237177	0.247685	0.313933
Acr_Bb	0.0410754	0.255935	0.00986647	0.0379434	0.263118	0.0353179	0.339589	0.133999	0.169741	0.149441	0.0482903	0.193166	0.0457413	0.194556	0.18749	0.202094	0.263186	0	0.0399666	0.051336	0.0315405	0.0357361	0.189	0.0428672	0.0114163	0.0658533	0.27729	0.0503879	0.215588	0.105772	0.193962	0.320397	0.0987721	0.270811	0.0561596	0.0930765	0.0643758	0.335796	0.361258	0.101115	0.133328	0.112131	0.317587	0.0756415	0.193951	0.0436157	0.177152	0.220711
Acr_Ww	0.0112853	0.21613	0.0385922	0.0139962	0.224788	0.0527938	0.303435	0.137957	0.160626	0.156896	0.0256106	0.16181	0.0761002	0.226464	0.214754	0.207845	0.223983	0.0399666	0	0.0117704	0.0367822	0.0130068	0.149039	0.0131977	0.0315542	0.10564	0.239246	0.0335752	0.223132	0.132477	0.196717	0.289985	0.127027	0.234687	0.047535	0.123753	0.058261	0.296635	0.322883	0.134053	0.133523	0.0757284	0.2778	0.0357348	0.198139	0.0282075	0.171504	0.22479
Acr_Yb	0.014094	0.205319	0.0490292	0.0229264	0.215238	0.0597106	0.291842	0.13784	0.156331	0.163943	0.0244063	0.156178	0.0876319	0.237755	0.225401	0.214114	0.213788	0.051336	0.0117704	0	0.0430408	0.0191399	0.137896	0.0142552	0.0421968	0.117149	0.229866	0.0329691	0.229757	0.143293	0.202304	0.284282	0.138068	0.226427	0.0540227	0.135083	0.0645512	0.286429	0.313221	0.145576	0.139075	0.0682571	0.266992	0.0243756	0.204079	0.0297045	0.175016	0.23055
Acr_By	0.0289469	0.244441	0.0221175	0.0454083	0.257167	0.0167353	0.314902	0.106752	0.13874	0.178297	0.0255175	0.19844	0.0771912	0.224434	0.218679	0.230698	0.254615	0.0315405	0.0367822	0.0430408	0	0.0243336	0.176068	0.0290513	0.0216034	0.0882758	0.271987	0.0229464	0.244789	0.137225	0.221502	0.326624	0.130089	0.269356	0.0758185	0.123979	0.0858818	0.327092	0.354879	0.131185	0.159432	0.111253	0.305927	0.0649343	0.221999	0.0183254	0.201028	0.248832
Acr_Wb	0.00565754	0.223609	0.0313356	0.0248127	0.234307	0.0408084	0.304006	0.12538	0.150075	0.166178	0.0158048	0.174132	0.0775115	0.228141	0.218454	0.217706	0.232601	0.0357361	0.0130068	0.0191399	0.0243336	0	0.155777	0.00715395	0.0251216	0.101095	0.248967	0.0223449	0.232655	0.136034	0.207138	0.302315	0.129948	0.245509	0.058251	0.125649	0.0689093	0.305217	0.332249	0.13496	0.144127	0.0870428	0.285256	0.0426272	0.208286	0.0160561	0.183233	0.235035
Acr_Yw	0.150129	0.0686299	0.186809	0.153809	0.0927874	0.192045	0.185144	0.227845	0.208748	0.246008	0.150694	0.110811	0.218072	0.359002	0.33825	0.281252	0.0829551	0.189	0.149039	0.137896	0.176068	0.155777	0	0.149027	0.180072	0.254415	0.108285	0.155587	0.298623	0.262649	0.264323	0.204974	0.260155	0.120829	0.163857	0.260627	0.168722	0.153254	0.184483	0.273269	0.213311	0.0905943	0.129884	0.113526	0.269327	0.158055	0.222135	0.29038
Acr_Wy	0.00229678	0.216998	0.0383983	0.0269667	0.228394	0.0457828	0.296978	0.125443	0.147445	0.169709	0.0124209	0.170412	0.0840299	0.234724	0.224518	0.220847	0.226329	0.0428672	0.0131977	0.0142552	0.0290513	0.00715395	0.149027	0	0.0322678	0.108242	0.243142	0.0205656	0.23604	0.142094	0.209842	0.298529	0.136181	0.240307	0.0606542	0.132132	0.0713809	0.29891	0.326237	0.141657	0.146669	0.0824535	0.278621	0.0362945	0.21121	0.0159598	0.184652	0.237885
Acr_Bw	0.0306658	0.247487	0.00712426	0.0331675	0.256221	0.0297168	0.328471	0.127051	0.160342	0.157017	0.0369234	0.189784	0.0566962	0.205949	0.198557	0.209521	0.255537	0.0114163	0.0315542	0.0421968	0.0216034	0.0251216	0.180072	0.0322678	0	0.0759745	0.270605	0.0390276	0.22344	0.116624	0.200686	0.317583	0.109789	0.265308	0.0578811	0.104321	0.0672147	0.328189	0.35434	0.112509	0.139108	0.106242	0.309162	0.066549	0.201002	0.0322138	0.181751	0.227822
Crochet_B	0.106614	0.32071	0.0701456	0.101065	0.325091	0.0789689	0.403063	0.158933	0.207871	0.152279	0.111479	0.246459	0.0489851	0.144335	0.147817	0.201854	0.326667	0.0658533	0.10564	0.117149	0.0882758	0.101095	0.254415	0.108242	0.0759745	0	0.33873	0.111027	0.211242	0.0796795	0.199365	0.369928	0.0709043	0.329324	0.104059	0.0604382	0.106842	0.399033	0.422961	0.0588725	0.150186	0.173525	0.382253	0.141375	0.197015	0.105344	0.197089	0.221817
Crochet_Y	0.243634	0.0587413	0.277714	0.239451	0.0155557	0.288664	0.220342	0.335414	0.316613	0.283273	0.247969	0.110859	0.295049	0.416597	0.388933	0.301547	0.032414	0.27729	0.239246	0.229866	0.271987	0.248967	0.108285	0.243142	0.270605	0.33873	0	0.254364	0.317654	0.32555	0.283646	0.119461	0.325658	0.0337353	0.236853	0.329228	0.237448	0.0659474	0.0842387	0.343004	0.252131	0.165455	0.0716483	0.20706	0.290169	0.255249	0.239783	0.303706
Crochet_W	0.0222964	0.224179	0.0424822	0.0468209	0.239299	0.0369689	0.292053	0.105063	0.127732	0.188448	0.0085674	0.187589	0.0954886	0.244935	0.237316	0.240042	0.235536	0.0503879	0.0335752	0.0329691	0.0229464	0.0223449	0.155587	0.0205656	0.0390276	0.111027	0.254364	0	0.254952	0.155138	0.229468	0.315343	0.14854	0.253764	0.0804698	0.143311	0.0911597	0.307713	0.336458	0.151496	0.166424	0.0985122	0.285423	0.0487766	0.230631	0.00707935	0.205054	0.257378
BG_Black	0.23387	0.337388	0.225328	0.209149	0.31152	0.25081	0.483535	0.34948	0.382435	0.0665753	0.248082	0.209035	0.177158	0.154411	0.117585	0.0173769	0.326453	0.215588	0.223132	0.229757	0.244789	0.232655	0.298623	0.23604	0.22344	0.211242	0.317654	0.254952	0	0.13276	0.0347531	0.274163	0.141254	0.290184	0.175855	0.152078	0.165231	0.382536	0.38857	0.158896	0.0921087	0.217529	0.385798	0.238032	0.0292977	0.248278	0.0788506	0.0196673
PB	0.139837	0.321563	0.115135	0.120602	0.314106	0.136716	0.432978	0.230886	0.273444	0.08016	0.151242	0.219946	0.0600382	0.0966079	0.0824273	0.124981	0.321044	0.105772	0.132477	0.143293	0.137225	0.136034	0.262649	0.142094	0.116624	0.0796795	0.32555	0.155138	0.13276	0	0.125344	0.330735	0.00878639	0.308718	0.0994738	0.0194107	0.0939267	0.390206	0.408128	0.0277886	0.0906464	0.172406	0.3806	0.162538	0.121844	0.148102	0.13391	0.144942
PW	0.207762	0.302649	0.203417	0.182891	0.277208	0.229236	0.449363	0.327693	0.357181	0.0471427	0.222129	0.174533	0.159826	0.16875	0.132545	0.0179196	0.29189	0.193962	0.196717	0.202304	0.221502	0.207138	0.264323	0.209842	0.200686	0.199365	0.283646	0.229468	0.0347531	0.125344	0	0.245729	0.132995	0.256758	0.149189	0.143623	0.138462	0.348785	0.355813	0.152978	0.0632455	0.184745	0.351379	0.208473	0.00707835	0.223062	0.0442052	0.0283958
PY	0.298116	0.176452	0.324377	0.284459	0.128737	0.342772	0.339479	0.41257	0.406784	0.265256	0.307315	0.128185	0.321276	0.406611	0.372972	0.261761	0.1505	0.320397	0.289985	0.284282	0.326624	0.302315	0.204974	0.298529	0.317583	0.369928	0.119461	0.315343	0.274163	0.330735	0.245729	0	0.333968	0.0898612	0.267626	0.340913	0.263338	0.155352	0.140363	0.354604	0.241966	0.216841	0.181219	0.267154	0.252804	0.313644	0.209238	0.256011
PcalB	0.133947	0.320084	0.107972	0.115593	0.313928	0.128994	0.428685	0.22255	0.265632	0.0872414	0.14495	0.221212	0.0530934	0.100269	0.0887816	0.133156	0.320281	0.0987721	0.127027	0.138068	0.130089	0.129948	0.260155	0.136181	0.109789	0.0709043	0.325658	0.14854	0.141254	0.00878639	0.132995	0.333968	0	0.30964	0.0964233	0.0108342	0.091704	0.389973	0.408612	0.0214464	0.0954508	0.170304	0.379547	0.158018	0.129696	0.14154	0.139754	0.153141
PcalY	0.240483	0.0869014	0.272422	0.232927	0.0393336	0.28608	0.252433	0.341927	0.328522	0.260325	0.246661	0.0892092	0.283591	0.396931	0.367668	0.274553	0.0614708	0.270811	0.234687	0.226427	0.269356	0.245509	0.120829	0.240307	0.265308	0.329324	0.0337353	0.253764	0.290184	0.308718	0.256758	0.0898612	0.30964	0	0.225682	0.314152	0.224812	0.0929138	0.100776	0.32807	0.230361	0.159081	0.104721	0.205225	0.263469	0.253711	0.213511	0.275378
PcalW	0.0585845	0.225341	0.0630962	0.03372	0.223873	0.0874953	0.334481	0.182231	0.208056	0.109922	0.0729644	0.142559	0.0582094	0.19608	0.178725	0.160401	0.227741	0.0561596	0.047535	0.0540227	0.0758185	0.058251	0.163857	0.0606542	0.0578811	0.104059	0.236853	0.0804698	0.175855	0.0994738	0.149189	0.267626	0.0964233	0.225682	0	0.0968391	0.0107272	0.299104	0.320977	0.109735	0.0860231	0.0748876	0.285777	0.0665506	0.150616	0.0742933	0.125449	0.177255
PcorB	0.129945	0.321762	0.101915	0.113066	0.317178	0.121758	0.426587	0.213837	0.258021	0.0976191	0.140249	0.226218	0.0481406	0.102717	0.0948847	0.143967	0.322831	0.0930765	0.123753	0.135083	0.123979	0.125649	0.260627	0.132132	0.104321	0.0604382	0.329228	0.143311	0.152078	0.0194107	0.143623	0.340913	0.0108342	0.314152	0.0968391	0	0.0932482	0.393097	0.412557	0.0139481	0.104229	0.171487	0.381696	0.155989	0.14041	0.136398	0.149229	0.163955
PcorW	0.0693085	0.228567	0.0719876	0.0444409	0.22488	0.0969284	0.341883	0.19249	0.218774	0.099434	0.0836859	0.139915	0.0590941	0.190352	0.171508	0.149717	0.229767	0.0643758	0.058261	0.0645512	0.0858818	0.0689093	0.168722	0.0713809	0.0672147	0.106842	0.237448	0.0911597	0.165231	0.0939267	0.138462	0.263338	0.091704	0.224812	0.0107272	0.0932482	0	0.300521	0.321338	0.106613	0.0753019	0.0786045	0.288458	0.0758461	0.1399	0.0849371	0.115167	0.166531
PcorY	0.299687	0.0856898	0.335206	0.29846	0.0761092	0.343485	0.200712	0.378529	0.351652	0.349219	0.302163	0.176781	0.357041	0.482067	0.454746	0.366651	0.0726526	0.335796	0.296635	0.286429	0.327092	0.305217	0.153254	0.29891	0.328189	0.399033	0.0659474	0.307713	0.382536	0.390206	0.348785	0.155352	0.389973	0.0929138	0.299104	0.393097	0.300521	0	0.0373441	0.40676	0.318053	0.225697	0.0374343	0.262635	0.355392	0.309542	0.305126	0.368066
PYy	0.326835	0.11929	0.361431	0.323488	0.0981431	0.371471	0.235216	0.411652	0.386782	0.361054	0.33043	0.189719	0.379185	0.497468	0.468431	0.373446	0.101654	0.361258	0.322883	0.313221	0.354879	0.332249	0.184483	0.326237	0.35434	0.422961	0.0842387	0.336458	0.38857	0.408128	0.355813	0.140363	0.408612	0.100776	0.320977	0.412557	0.321338	0.0373441	0	0.426396	0.331124	0.249614	0.07456	0.289995	0.362646	0.33777	0.31319	0.372869
PBb	0.139527	0.334945	0.109395	0.124053	0.330883	0.127347	0.437398	0.21622	0.262415	0.107945	0.149049	0.240166	0.0579531	0.0934414	0.0902009	0.152004	0.336336	0.101115	0.134053	0.145576	0.131185	0.13496	0.273269	0.141657	0.112509	0.0588725	0.343004	0.151496	0.158896	0.0277886	0.152978	0.354604	0.0214464	0.32807	0.109735	0.0139481	0.106613	0.40676	0.426396	0	0.11687	0.184555	0.39505	0.167176	0.14932	0.144723	0.161144	0.171889
PWw	0.144607	0.260451	0.142435	0.119742	0.242941	0.168262	0.396448	0.266068	0.294076	0.0328319	0.158987	0.141707	0.104928	0.167507	0.137307	0.0756641	0.254106	0.133328	0.133523	0.139075	0.159432	0.144127	0.213311	0.146669	0.139108	0.150186	0.252131	0.166424	0.0921087	0.0906464	0.0632455	0.241966	0.0954508	0.230361	0.0860231	0.104229	0.0753019	0.318053	0.331124	0.11687	0	0.127568	0.314634	0.146035	0.0651429	0.160108	0.0469191	0.09148
PYb	0.0823287	0.150454	0.113359	0.0741925	0.151608	0.127845	0.269543	0.198229	0.203255	0.159418	0.0905575	0.0893923	0.13183	0.26855	0.247749	0.200317	0.15366	0.112131	0.0757284	0.0682571	0.111253	0.0870428	0.0905943	0.0824535	0.106242	0.173525	0.165455	0.0985122	0.217529	0.172406	0.184745	0.216841	0.170304	0.159081	0.0748876	0.171487	0.0786045	0.225697	0.249614	0.184555	0.127568	0	0.211032	0.0505564	0.188714	0.0970646	0.146792	0.212473
PBy	0.27963	0.0616745	0.316021	0.281189	0.0745331	0.321928	0.164982	0.349592	0.319635	0.346762	0.280575	0.176881	0.342762	0.474667	0.449392	0.369293	0.0605361	0.317587	0.2778	0.266992	0.305927	0.285256	0.129884	0.278621	0.309162	0.382253	0.0716483	0.285423	0.385798	0.3806	0.351379	0.181219	0.379547	0.104721	0.285777	0.381696	0.288458	0.0374343	0.07456	0.39505	0.314634	0.211032	0	0.242734	0.357681	0.287938	0.307216	0.372711
PYw	0.0370619	0.181069	0.0733244	0.0431686	0.192234	0.0816045	0.270694	0.14809	0.157826	0.173786	0.0414377	0.139947	0.109552	0.25822	0.243777	0.221698	0.190042	0.0756415	0.0357348	0.0243756	0.0649343	0.0426272	0.113526	0.0362945	0.066549	0.141375	0.20706	0.0487766	0.238032	0.162538	0.208473	0.267154	0.158018	0.205225	0.0665506	0.155989	0.0758461	0.262635	0.289995	0.167176	0.146035	0.0505564	0.242734	0	0.211015	0.0485106	0.177016	0.236868
PWb	0.209099	0.308542	0.2035	0.184243	0.283586	0.229264	0.454256	0.327867	0.358359	0.0454694	0.223432	0.180804	0.158621	0.162332	0.126	0.0119499	0.298079	0.193951	0.198139	0.204079	0.221999	0.208286	0.269327	0.21121	0.201002	0.197015	0.290169	0.230631	0.0292977	0.121844	0.00707835	0.252804	0.129696	0.263469	0.150616	0.14041	0.1399	0.355392	0.362646	0.14932	0.0651429	0.188714	0.357681	0.211015	0	0.224135	0.0504771	0.0268332
PBw	0.0172162	0.226525	0.0360743	0.0408466	0.2403	0.0340105	0.297761	0.109762	0.134249	0.181745	0.0073826	0.185644	0.0885124	0.238163	0.23031	0.23346	0.237177	0.0436157	0.0282075	0.0297045	0.0183254	0.0160561	0.158055	0.0159598	0.0322138	0.105344	0.255249	0.00707935	0.248278	0.148102	0.223062	0.313644	0.14154	0.253711	0.0742933	0.136398	0.0849371	0.309542	0.33777	0.144723	0.160108	0.0970646	0.287938	0.0485106	0.224135	0	0.199264	0.250906
PWy	0.182788	0.258591	0.185788	0.158422	0.23311	0.21136	0.407272	0.30765	0.331346	0.0576698	0.197066	0.130348	0.151616	0.197937	0.163772	0.0620955	0.247685	0.177152	0.171504	0.175016	0.201028	0.183233	0.222135	0.184652	0.181751	0.197089	0.239783	0.205054	0.0788506	0.13391	0.0442052	0.209238	0.139754	0.213511	0.125449	0.149229	0.115167	0.305126	0.31319	0.161144	0.0469191	0.146792	0.307216	0.177016	0.0504771	0.199264	0	0.0683348
Propalreverso	0.235785	0.326005	0.230281	0.21092	0.298238	0.256028	0.475523	0.354656	0.385109	0.0717373	0.250133	0.196556	0.18477	0.17335	0.136501	0.0200003	0.313933	0.220711	0.22479	0.23055	0.248832	0.235035	0.29038	0.237885	0.227822	0.221817	0.303706	0.257378	0.0196673	0.144942	0.0283958	0.256011	0.153141	0.275378	0.177255	0.163955	0.166531	0.368066	0.372869	0.171889	0.09148	0.212473	0.372711	0.236868	0.0268332	0.250906	0.0683348	0

## Sheet: M_marginata
	LEAF BACKGROUND		BROWN BACKGROUND				Spectral sensitivity
	x	y	x	y			U	B	G
Acr_W	0.257535	0.200143	0.288971	0.178758		300	0.610065	0.174075	0.159667
Acr_Y	0.27105	-0.0722816	0.347584	-0.047745		310	0.827082	0.228789	0.206269
Acr_B	0.147499	0.246727	0.233021	0.210391		320	1.04774	0.282983	0.249624
Acr_W_corner	0.183781	0.175857	0.237742	0.154432		330	1.22146	0.329595	0.281761
Acr_Y_corner	0.210055	-0.106507	0.289344	-0.0841003		340	1.29	0.363014	0.295614
Acr_B_corner	0.168077	0.275352	0.260961	0.238013		350	1.21546	0.381899	0.287756
Acr_Y_back	0.411509	0.0152817	0.539317	0.0275708		360	1.00777	0.390926	0.260163
Acr_B_back	0.242696	0.338414	0.36151	0.311914		370	0.727532	0.400284	0.219937
Acr_W_back	0.389235	0.309146	0.463763	0.290111		380	0.454935	0.422801	0.176964
Acr_Transparent	-0.0196936	0.0621938	0.0489138	0.0771209		390	0.247288	0.469711	0.1407
Acr_W_nectary	0.235925	0.201383	0.283493	0.179496		400	0.118768	0.546611	0.11769
Acr_Y_nectary	0.0729014	-0.0432462	0.197448	-0.0477828		410	0.0519528	0.650755	0.110841
Acr_B_nectary	-0.00338778	0.203509	0.12071	0.1876		420	0.0214552	0.770165	0.120305
Violet_bright	-0.119036	0.214035	-0.00525728	0.21123		430	0.00855037	0.884727	0.145066
Violet_opaque	-0.135393	0.190013	-0.0110309	0.16942		440	0.00327217	0.969609	0.184263
BG_Brown_Acr	-0.12662	0.0294492	-0.00901212	0.0296183		450	0.00117652	1.00116	0.237765
Acr_Yy	0.242247	-0.0955831	0.318916	-0.0714488		460	0.000389205	0.964373	0.305979
Acr_Bb	0.117154	0.23696	0.206738	0.200404		470	0.000116994	0.859286	0.389153
Acr_Ww	0.225293	0.182507	0.261402	0.162017		480	3.17816e-05	0.702784	0.486423
Acr_Yb	0.153871	0.161838	0.241112	0.146961		490	7.7875e-06	0.523774	0.594817
Acr_By	0.172346	0.240279	0.25898	0.209687		500	1.7204e-06	0.353278	0.708434
Acr_Wb	0.222933	0.202623	0.268332	0.177888		510	3.42681e-07	0.214244	0.818103
Acr_Yw	0.250699	0.00274925	0.323866	0.0220528		520	6.1558e-08	0.116102	0.911853
Acr_Wy	0.25079	0.196627	0.285519	0.175822		530	9.97632e-09	0.0558951	0.976455
Acr_Bw	0.152468	0.232949	0.233024	0.199028		540	1.45931e-09	0.0237758	1
Crochet_B	-0.0120862	0.274024	0.111912	0.245931		550	1.92774e-10	0.00888984	0.974994
Crochet_Y	0.186305	-0.107334	0.264882	-0.0850056		560	2.30112e-11	0.00290779	0.901008
Crochet_W	0.210086	0.212291	0.286913	0.19073		570	2.48381e-12	0.000828323	0.785775
BG_Black	-0.101873	0.0235071	-0.0296366	0.0340939		580	2.42606e-13	0.000204645	0.643998
PB	-0.0688288	0.176165	0.0426845	0.18231		590	2.14601e-14	4.36813e-05	0.493995
PW	-0.0429653	0.0316822	0.00898661	0.0200998		600	1.72056e-15	8.02676e-06	0.353277
PY	0.0968135	-0.167566	0.152275	-0.131732		610	1.25139e-16	1.26566e-06	0.234656
PcalB	-0.0747075	0.215366	0.0468633	0.18236		620	8.2641e-18	1.70735e-07	0.14425
PcalY	0.173882	-0.112201	0.231192	-0.081128		630	4.96001e-19	1.96502e-08	0.0817866
PcalW	0.158379	0.142945	0.193171	0.123522		640	2.70813e-20	1.92472e-09	0.04263
PcorB	-0.0700285	0.222439	0.0533046	0.194062		650	1.34643e-21	1.60083e-10	0.0203646
PcorW	0.132479	0.132555	0.173547	0.113387
PcorY	0.241707	-0.126847	0.319112	-0.102763
PYy	0.235073	-0.156896	0.304064	-0.128281
PBb	-0.074467	0.218548	0.0446109	0.211913
PWw	0.023551	0.0723325	0.0752132	0.0571552
PYb	0.0951387	0.0736392	0.203648	0.0710252
PBy	0.25246	-0.0905802	0.347831	-0.0755418
PYw	0.195683	0.125601	0.246193	0.118264
PWb	-0.0690531	0.0438193	0.00230084	0.0280052
PBw	0.13904	0.196691	0.237279	0.175986
PWy	-0.0098323	0.00917008	0.0547506	0.00794079
Propalreverso	-0.075483	0.0178041	-0.0209602	0.00675683
DISTANCE MATRIX LEAF BACKGROUND
	Acr_W	Acr_Y	Acr_B	Acr_W_corner	Acr_Y_corner	Acr_B_corner	Acr_Y_back	Acr_B_back	Acr_W_back	Acr_Transparent	Acr_W_nectary	Acr_Y_nectary	Acr_B_nectary	Violet_bright	Violet_opaque	BG_Brown_Acr	Acr_Yy	Acr_Bb	Acr_Ww	Acr_Yb	Acr_By	Acr_Wb	Acr_Yw	Acr_Wy	Acr_Bw	Crochet_B	Crochet_Y	Crochet_W	BG_Black	PB	PW	PY	PcalB	PcalY	PcalW	PcorB	PcorW	PcorY	PYy	PBb	PWw	PYb	PBy	PYw	PWb	PBw	PWy	Propalreverso
Acr_W	0	0.272759	0.119492	0.0776502	0.310304	0.116873	0.240585	0.139066	0.170958	0.309654	0.0216461	0.305496	0.260945	0.376827	0.393059	0.420371	0.296121	0.145129	0.0367498	0.110515	0.094171	0.0346908	0.197512	0.00760638	0.11007	0.279561	0.315619	0.04898	0.400467	0.327244	0.344499	0.401299	0.332591	0.323352	0.114471	0.328322	0.142152	0.327372	0.357744	0.332512	0.266616	0.205854	0.290767	0.0968616	0.362073	0.118546	0.328567	0.379669
Acr_Y	0.272759	0	0.342099	0.263037	0.0699416	0.362564	0.165517	0.411674	0.399318	0.320337	0.275909	0.200265	0.389071	0.483884	0.48373	0.410477	0.0370485	0.34542	0.258865	0.261807	0.327775	0.279084	0.0777418	0.269671	0.327456	0.447318	0.0917083	0.29103	0.385028	0.421003	0.330778	0.198589	0.449766	0.105048	0.242934	0.450771	0.247305	0.0619547	0.0919452	0.451624	0.286651	0.228556	0.0260848	0.211749	0.359374	0.299622	0.292454	0.358051
Acr_B	0.119492	0.342099	0	0.079618	0.358731	0.0352544	0.351096	0.132171	0.249665	0.24901	0.0993747	0.299415	0.156954	0.268532	0.288521	0.349787	0.355181	0.0318779	0.100877	0.085128	0.0256704	0.0873818	0.264907	0.1148	0.0146467	0.161902	0.356181	0.0714354	0.334684	0.227545	0.287264	0.417382	0.224408	0.359896	0.104351	0.218879	0.115156	0.38527	0.413014	0.223747	0.213954	0.180834	0.353261	0.130359	0.29676	0.0507458	0.284932	0.319572
Acr_W_corner	0.0776502	0.263037	0.079618	0	0.283584	0.100727	0.278647	0.172905	0.244903	0.233069	0.0580567	0.245561	0.1892	0.305213	0.319488	0.343197	0.277665	0.0904036	0.0420421	0.0330317	0.0654293	0.0474276	0.185592	0.0701546	0.0651156	0.21909	0.283202	0.0449381	0.323741	0.25261	0.268701	0.354263	0.26149	0.288228	0.0415745	0.258048	0.0671334	0.308196	0.336683	0.261753	0.190764	0.135299	0.275146	0.0516463	0.285235	0.0493539	0.255481	0.303642
Acr_Y_corner	0.310304	0.0699416	0.358731	0.283584	0	0.38416	0.235407	0.446117	0.452629	0.285034	0.308975	0.15104	0.376388	0.459399	0.455257	0.36309	0.033995	0.35581	0.289416	0.274164	0.348831	0.309399	0.116572	0.305859	0.344307	0.440625	0.0237644	0.318799	0.337938	0.397089	0.288298	0.128653	0.429758	0.0366179	0.254748	0.432033	0.251334	0.0376238	0.0562577	0.431988	0.258394	0.213678	0.0452979	0.232553	0.317016	0.311404	0.248458	0.311424
Acr_B_corner	0.116873	0.362564	0.0352544	0.100727	0.38416	0	0.356225	0.0976976	0.223725	0.284067	0.100374	0.332511	0.185907	0.293587	0.315241	0.383816	0.378278	0.063774	0.10906	0.1144	0.0353323	0.0910977	0.284849	0.114189	0.0451848	0.180168	0.38312	0.0757726	0.369187	0.256832	0.322357	0.448615	0.250085	0.387597	0.132763	0.243914	0.147168	0.408883	0.43741	0.249107	0.249208	0.214495	0.375536	0.152275	0.331418	0.0838494	0.320164	0.354475
Acr_Y_back	0.240585	0.165517	0.351096	0.278647	0.235407	0.356225	0	0.364572	0.294707	0.433747	0.255858	0.343628	0.455597	0.566551	0.574136	0.538316	0.202338	0.368492	0.250281	0.296405	0.328364	0.265815	0.161297	0.242315	0.338351	0.496367	0.25642	0.281752	0.513447	0.506564	0.45477	0.363959	0.525776	0.269663	0.2835	0.524206	0.302672	0.221434	0.246525	0.526773	0.39213	0.321707	0.191058	0.242386	0.481408	0.327336	0.421385	0.486998
Acr_B_back	0.139066	0.411674	0.132171	0.172905	0.446117	0.0976976	0.364572	0	0.149433	0.38098	0.137199	0.417726	0.280636	0.382518	0.40617	0.481512	0.433998	0.161412	0.156875	0.197659	0.120746	0.137222	0.335761	0.142018	0.138795	0.262793	0.449301	0.130271	0.466791	0.351244	0.41915	0.52659	0.34042	0.455839	0.21288	0.333537	0.233508	0.465262	0.495369	0.339058	0.344709	0.303116	0.429106	0.217945	0.428922	0.175585	0.414937	0.451695
Acr_W_back	0.170958	0.399318	0.249665	0.244903	0.452629	0.223725	0.294707	0.149433	0	0.477711	0.187395	0.473547	0.406586	0.517093	0.537985	0.586803	0.430594	0.281494	0.207157	0.277661	0.22756	0.197493	0.33626	0.178403	0.248726	0.402855	0.463288	0.203655	0.568134	0.476976	0.513598	0.559253	0.473326	0.473191	0.28446	0.467377	0.311621	0.460276	0.490878	0.47247	0.435667	0.376771	0.422479	0.266742	0.529553	0.274306	0.49924	0.548491
Acr_Transparent	0.309654	0.320337	0.24901	0.233069	0.285034	0.284067	0.433747	0.38098	0.477711	0	0.291057	0.140326	0.142253	0.181451	0.172407	0.111828	0.305788	0.22197	0.272936	0.200134	0.261904	0.280336	0.27685	0.302049	0.242481	0.211966	0.266786	0.274459	0.0908297	0.124111	0.0383736	0.257611	0.162752	0.260548	0.195527	0.167964	0.167652	0.322593	0.336015	0.16567	0.0444172	0.115401	0.312102	0.224516	0.0526686	0.208053	0.053933	0.0712945
Acr_W_nectary	0.0216461	0.275909	0.0993747	0.0580567	0.308975	0.100374	0.255858	0.137199	0.187395	0.291057	0	0.293972	0.239322	0.355186	0.371492	0.401248	0.297033	0.123985	0.0216634	0.0910854	0.0745333	0.0130505	0.199182	0.0156074	0.0892271	0.25843	0.312679	0.0280472	0.381768	0.305795	0.326463	0.394303	0.310947	0.319662	0.0970994	0.306677	0.124251	0.32828	0.35828	0.310866	0.248509	0.190103	0.292431	0.0858037	0.343275	0.0969983	0.311997	0.361491
Acr_Y_nectary	0.305496	0.200265	0.299415	0.245561	0.15104	0.332511	0.343628	0.417726	0.473547	0.140326	0.293972	0	0.258279	0.320988	0.312724	0.212353	0.177248	0.283679	0.272375	0.22049	0.300459	0.28803	0.183651	0.298636	0.287428	0.328456	0.130259	0.290033	0.187088	0.261206	0.137983	0.126598	0.297773	0.122278	0.204874	0.301691	0.185622	0.188373	0.19803	0.300422	0.125674	0.118982	0.185693	0.208769	0.166528	0.248886	0.0979404	0.160453
Acr_B_nectary	0.260945	0.389071	0.156954	0.1892	0.376388	0.185907	0.455597	0.280636	0.406586	0.142253	0.239322	0.258279	0	0.116126	0.132694	0.213268	0.38703	0.125097	0.229644	0.162686	0.179539	0.226323	0.323828	0.254271	0.158612	0.0710491	0.364152	0.213654	0.205183	0.0709241	0.176326	0.384365	0.0722987	0.362074	0.172733	0.0692771	0.153279	0.411347	0.432152	0.0726527	0.133914	0.163014	0.389803	0.213773	0.172664	0.142591	0.194446	0.199209
Violet_bright	0.376827	0.483884	0.268532	0.305213	0.459399	0.293587	0.566551	0.382518	0.517093	0.181451	0.355186	0.320988	0.116126	0	0.0290623	0.184741	0.475802	0.237299	0.345769	0.277854	0.292561	0.342159	0.425847	0.370235	0.272162	0.122625	0.443295	0.329126	0.191299	0.0628876	0.197583	0.438417	0.0443481	0.438441	0.286379	0.0497225	0.264384	0.496322	0.512818	0.0447966	0.201023	0.256089	0.480416	0.326908	0.177402	0.258658	0.232153	0.201006
Violet_opaque	0.393059	0.48373	0.288521	0.319488	0.455257	0.315241	0.574136	0.40617	0.537985	0.172407	0.371492	0.312724	0.132694	0.0290623	0	0.160803	0.473473	0.256874	0.360765	0.290633	0.311817	0.358548	0.42911	0.38624	0.291046	0.149206	0.438069	0.346197	0.169846	0.0679897	0.183334	0.426359	0.065769	0.432417	0.297519	0.0729656	0.273965	0.492549	0.507534	0.0672775	0.197767	0.25824	0.478709	0.337284	0.160541	0.274514	0.220158	0.182332
BG_Brown_Acr	0.420371	0.410477	0.349787	0.343197	0.36309	0.383816	0.538316	0.481512	0.586803	0.111828	0.401248	0.212353	0.213268	0.184741	0.160803	0	0.389482	0.320135	0.383758	0.310165	0.365828	0.390099	0.378263	0.41278	0.345402	0.270064	0.341514	0.383148	0.0254513	0.157688	0.083685	0.297889	0.193029	0.332215	0.306767	0.201116	0.278861	0.400117	0.406874	0.196159	0.156174	0.226119	0.39763	0.33634	0.0593338	0.313919	0.118536	0.0524466
Acr_Yy	0.296121	0.0370485	0.355181	0.277665	0.033995	0.378278	0.202338	0.433998	0.430594	0.305788	0.297033	0.177248	0.38703	0.475802	0.473473	0.389482	0	0.355293	0.278607	0.272169	0.343059	0.298831	0.0986949	0.292335	0.340578	0.448658	0.0571627	0.309549	0.364144	0.413055	0.312318	0.162272	0.444015	0.0703552	0.252842	0.445706	0.253171	0.0312684	0.0617311	0.446078	0.275723	0.224225	0.0113731	0.226032	0.341087	0.309961	0.272978	0.337356
Acr_Bb	0.145129	0.34542	0.0318779	0.0904036	0.35581	0.063774	0.368492	0.161412	0.281494	0.22197	0.123985	0.283679	0.125097	0.237299	0.256874	0.320135	0.355293	0	0.121076	0.0836154	0.0552919	0.111213	0.269609	0.13959	0.0355414	0.134449	0.35117	0.0961507	0.305835	0.195667	0.260341	0.405037	0.193073	0.35374	0.102657	0.187745	0.105524	0.384538	0.41113	0.192503	0.189377	0.164798	0.354388	0.136264	0.268284	0.0458323	0.260795	0.291785
Acr_Ww	0.0367498	0.258865	0.100877	0.0420421	0.289416	0.10906	0.250281	0.156875	0.207157	0.272936	0.0216634	0.272375	0.229644	0.345769	0.360765	0.383758	0.278607	0.121076	0	0.0743528	0.0783647	0.0202539	0.181544	0.0291454	0.0885886	0.25441	0.292451	0.0334418	0.363756	0.294191	0.307751	0.372905	0.301795	0.299159	0.0777348	0.298009	0.105403	0.309789	0.339544	0.301919	0.229866	0.169684	0.274435	0.0641491	0.325383	0.087412	0.292113	0.342919
Acr_Yb	0.110515	0.261807	0.085128	0.0330317	0.274164	0.1144	0.296405	0.197659	0.277661	0.200134	0.0910854	0.22049	0.162686	0.277854	0.290633	0.310165	0.272169	0.0836154	0.0743528	0	0.0805873	0.080206	0.186239	0.102973	0.0711251	0.200319	0.271119	0.0755354	0.290758	0.22316	0.235977	0.334309	0.234763	0.274769	0.0194238	0.231956	0.0362646	0.301752	0.328915	0.235275	0.158097	0.105965	0.270988	0.0553298	0.252237	0.0378777	0.223844	0.27083
Acr_By	0.094171	0.327775	0.0256704	0.0654293	0.348831	0.0353323	0.328364	0.120746	0.22756	0.261904	0.0745333	0.300459	0.179539	0.292561	0.311817	0.365828	0.343059	0.0552919	0.0783647	0.0805873	0	0.0630639	0.250119	0.0897718	0.0211862	0.187494	0.347893	0.0469854	0.349551	0.249551	0.299786	0.41478	0.248306	0.352483	0.0983314	0.24303	0.114865	0.373621	0.402098	0.247768	0.224379	0.183657	0.340421	0.117029	0.311239	0.054856	0.294279	0.333038
Acr_Wb	0.0346908	0.279084	0.0873818	0.0474276	0.309399	0.0910977	0.265815	0.137222	0.197493	0.280336	0.0130505	0.28803	0.226323	0.342159	0.358548	0.390099	0.298831	0.111213	0.0202539	0.080206	0.0630639	0	0.201793	0.0284947	0.0767139	0.245626	0.312114	0.0160788	0.37092	0.292959	0.316106	0.391083	0.297914	0.318622	0.0879133	0.293631	0.114418	0.330004	0.359724	0.297826	0.238178	0.181572	0.294686	0.0817008	0.332377	0.0841028	0.302661	0.351013
Acr_Yw	0.197512	0.0777418	0.264907	0.185592	0.116572	0.284849	0.161297	0.335761	0.33626	0.27685	0.199182	0.183651	0.323828	0.425847	0.42911	0.378263	0.0986949	0.269609	0.181544	0.186239	0.250119	0.201793	0	0.193878	0.250283	0.377685	0.127534	0.213441	0.353182	0.363553	0.295086	0.229539	0.38871	0.138255	0.167862	0.388754	0.175572	0.129908	0.160408	0.390259	0.237567	0.170952	0.093346	0.134608	0.322379	0.223789	0.260611	0.326529
Acr_Wy	0.00760638	0.269671	0.1148	0.0701546	0.305859	0.114189	0.242315	0.142018	0.178403	0.302049	0.0156074	0.298636	0.254271	0.370235	0.38624	0.41278	0.292335	0.13959	0.0291454	0.102973	0.0897718	0.0284947	0.193878	0	0.104817	0.274033	0.310726	0.0436141	0.392863	0.320273	0.336896	0.395405	0.326037	0.31826	0.106872	0.321855	0.134546	0.323601	0.353872	0.325995	0.259011	0.198377	0.287212	0.0898973	0.354471	0.11175	0.321036	0.372064
Acr_Bw	0.11007	0.327456	0.0146467	0.0651156	0.344307	0.0451848	0.338351	0.138795	0.248726	0.242481	0.0892271	0.287428	0.158612	0.272162	0.291046	0.345402	0.340578	0.0355414	0.0885886	0.0711251	0.0211862	0.0767139	0.250283	0.104817	0	0.169603	0.341961	0.0612092	0.329477	0.228466	0.28054	0.404363	0.227855	0.345814	0.0901986	0.222745	0.102365	0.370698	0.398501	0.227392	0.205955	0.169311	0.338629	0.115721	0.291276	0.0386647	0.276439	0.313447
Crochet_B	0.279561	0.447318	0.161902	0.21909	0.440625	0.180168	0.496367	0.262793	0.402855	0.211966	0.25843	0.328456	0.0710491	0.122625	0.149206	0.270064	0.448658	0.134449	0.25441	0.200319	0.187494	0.245626	0.377685	0.274033	0.169603	0	0.429875	0.230589	0.266121	0.11312	0.244301	0.454819	0.0858028	0.428665	0.215035	0.0775779	0.202269	0.474456	0.496769	0.0834801	0.204815	0.227269	0.450467	0.255338	0.237148	0.169763	0.264863	0.263946
Crochet_Y	0.315619	0.0917083	0.356181	0.283202	0.0237644	0.38312	0.25642	0.449301	0.463288	0.266786	0.312679	0.130259	0.364152	0.443295	0.438069	0.341514	0.0571627	0.35117	0.292451	0.271119	0.347893	0.312114	0.127534	0.310726	0.341961	0.429875	0	0.320508	0.316489	0.381398	0.268123	0.107873	0.415045	0.013342	0.251831	0.41768	0.245853	0.058738	0.0695325	0.417374	0.242423	0.202639	0.068244	0.233123	0.29674	0.307677	0.228129	0.290159
Crochet_W	0.04898	0.29103	0.0714354	0.0449381	0.318799	0.0757726	0.281752	0.130271	0.203655	0.274459	0.0280472	0.290033	0.213654	0.329126	0.346197	0.383148	0.309549	0.0961507	0.0334418	0.0755354	0.0469854	0.0160788	0.213441	0.0436141	0.0612092	0.230589	0.320508	0	0.364633	0.281245	0.310893	0.396386	0.28481	0.326505	0.0865015	0.280298	0.111268	0.340609	0.370032	0.284622	0.233203	0.180103	0.305821	0.0878787	0.326039	0.0727384	0.29937	0.345507
BG_Black	0.400467	0.385028	0.334684	0.323741	0.337938	0.369187	0.513447	0.466791	0.568134	0.0908297	0.381768	0.187088	0.205183	0.191299	0.169846	0.0254513	0.364144	0.305835	0.363756	0.290758	0.349551	0.37092	0.353182	0.392863	0.329477	0.266121	0.316489	0.364633	0	0.156193	0.0594718	0.275654	0.193773	0.307339	0.28635	0.201464	0.25848	0.375037	0.382201	0.196957	0.134592	0.20329	0.372247	0.314583	0.0385966	0.296701	0.0931502	0.0269987
PB	0.327244	0.421003	0.227545	0.25261	0.397089	0.256832	0.506564	0.351244	0.476976	0.124111	0.305795	0.261206	0.0709241	0.0628876	0.0679897	0.157688	0.413055	0.195667	0.294191	0.22316	0.249551	0.292959	0.363553	0.320273	0.228466	0.11312	0.381398	0.281245	0.156193	0	0.146779	0.38156	0.0396398	0.376913	0.229624	0.0462894	0.205978	0.433876	0.450872	0.0427564	0.138979	0.193383	0.417588	0.269302	0.132346	0.20888	0.17711	0.1585
PW	0.344499	0.330778	0.287264	0.268701	0.288298	0.322357	0.45477	0.41915	0.513598	0.0383736	0.326463	0.137983	0.176326	0.197583	0.183334	0.083685	0.312318	0.260341	0.307751	0.235977	0.299786	0.316106	0.295086	0.336896	0.28054	0.244301	0.268123	0.310893	0.0594718	0.146779	0	0.243388	0.186407	0.260241	0.230041	0.192667	0.202376	0.325837	0.335957	0.189502	0.0779542	0.144337	0.319725	0.256464	0.0287729	0.24567	0.0400574	0.0353554
PY	0.401299	0.198589	0.417382	0.354263	0.128653	0.448615	0.363959	0.52659	0.559253	0.257611	0.394303	0.126598	0.384365	0.438417	0.426359	0.297889	0.162272	0.405037	0.372905	0.334309	0.41478	0.391083	0.229539	0.395405	0.404363	0.454819	0.107873	0.396386	0.275654	0.38156	0.243388	0	0.419591	0.0948939	0.316555	0.424193	0.302232	0.150506	0.138671	0.422399	0.250836	0.241211	0.173645	0.309389	0.268692	0.366696	0.206419	0.253077
PcalB	0.332591	0.449766	0.224408	0.26149	0.429758	0.250085	0.525776	0.34042	0.473326	0.162752	0.310947	0.297773	0.0722987	0.0443481	0.065769	0.193029	0.444015	0.193073	0.301795	0.234763	0.248306	0.297914	0.38871	0.326037	0.227855	0.0858028	0.415045	0.28481	0.193773	0.0396398	0.186407	0.419591	0	0.411214	0.244079	0.00848003	0.223123	0.466077	0.484297	0.00319065	0.173532	0.221211	0.447931	0.284902	0.17164	0.214562	0.216161	0.197564
PcalY	0.323352	0.105048	0.359896	0.288228	0.0366179	0.387597	0.269663	0.455839	0.473191	0.260548	0.319662	0.122278	0.362074	0.438441	0.432417	0.332215	0.0703552	0.35374	0.299159	0.274769	0.352483	0.318622	0.138255	0.31826	0.345814	0.428665	0.013342	0.326505	0.307339	0.376913	0.260241	0.0948939	0.411214	0	0.255616	0.414097	0.248233	0.069388	0.0757759	0.413609	0.238017	0.201834	0.0814983	0.238799	0.288721	0.310851	0.220186	0.281219
PcalW	0.114471	0.242934	0.104351	0.0415745	0.254748	0.132763	0.2835	0.21288	0.28446	0.195527	0.0970994	0.204874	0.172733	0.286379	0.297519	0.306767	0.252842	0.102657	0.0777348	0.0194238	0.0983314	0.0879133	0.167862	0.106872	0.0901986	0.215035	0.251831	0.0865015	0.28635	0.229624	0.230041	0.316555	0.244079	0.255616	0	0.241846	0.0279063	0.282367	0.309494	0.244813	0.1522	0.0938222	0.251764	0.0411387	0.248095	0.0571202	0.21492	0.265239
PcorB	0.328322	0.450771	0.218879	0.258048	0.432033	0.243914	0.524206	0.333537	0.467377	0.167964	0.306677	0.301691	0.0692771	0.0497225	0.0729656	0.201116	0.445706	0.187745	0.298009	0.231956	0.24303	0.293631	0.388754	0.321855	0.222745	0.0775779	0.41768	0.280298	0.201464	0.0462894	0.192667	0.424193	0.00848003	0.414097	0.241846	0	0.221559	0.468166	0.486808	0.00590238	0.176887	0.222309	0.449422	0.282808	0.178622	0.210648	0.221601	0.204707
PcorW	0.142152	0.247305	0.115156	0.0671334	0.251334	0.147168	0.302672	0.233508	0.311621	0.167652	0.124251	0.185622	0.153279	0.264384	0.273965	0.278861	0.253171	0.105524	0.105403	0.0362646	0.114865	0.114418	0.175572	0.134546	0.102365	0.202269	0.245853	0.111268	0.25848	0.205978	0.202376	0.302232	0.223123	0.248233	0.0279063	0.221559	0	0.28146	0.307095	0.224102	0.124467	0.0697522	0.253347	0.0635855	0.220203	0.0644712	0.188352	0.237521
PcorY	0.327372	0.0619547	0.38527	0.308196	0.0376238	0.408883	0.221434	0.465262	0.460276	0.322593	0.32828	0.188373	0.411347	0.496322	0.492549	0.400117	0.0312684	0.384538	0.309789	0.301752	0.373621	0.330004	0.129908	0.323601	0.370698	0.474456	0.058738	0.340609	0.375037	0.433876	0.325837	0.150506	0.466077	0.069388	0.282367	0.468166	0.28146	0	0.0307727	0.468256	0.295405	0.248348	0.0378273	0.256608	0.35454	0.339437	0.285959	0.348616
PYy	0.357744	0.0919452	0.413014	0.336683	0.0562577	0.43741	0.246525	0.495369	0.490878	0.336015	0.35828	0.19803	0.432152	0.512818	0.507534	0.406874	0.0617311	0.41113	0.339544	0.328915	0.402098	0.359724	0.160408	0.353872	0.398501	0.496769	0.0695325	0.370032	0.382201	0.450872	0.335957	0.138671	0.484297	0.0757759	0.309494	0.486808	0.307095	0.0307727	0	0.486593	0.311909	0.269681	0.0685572	0.28523	0.364389	0.366396	0.2959	0.356322
PBb	0.332512	0.451624	0.223747	0.261753	0.431988	0.249107	0.526773	0.339058	0.47247	0.16567	0.310866	0.300422	0.0726527	0.0447966	0.0672775	0.196159	0.446078	0.192503	0.301919	0.235275	0.247768	0.297826	0.390259	0.325995	0.227392	0.0834801	0.417374	0.284622	0.196957	0.0427564	0.189502	0.422399	0.00319065	0.413609	0.244813	0.00590238	0.224102	0.468256	0.486593	0	0.17603	0.22308	0.449935	0.285693	0.174812	0.214623	0.219127	0.200746
PWw	0.266616	0.286651	0.213954	0.190764	0.258394	0.249208	0.39213	0.344709	0.435667	0.0444172	0.248509	0.125674	0.133914	0.201023	0.197767	0.156174	0.275723	0.189377	0.229866	0.158097	0.224379	0.238178	0.237567	0.259011	0.205955	0.204815	0.242423	0.233203	0.134592	0.138979	0.0779542	0.250836	0.173532	0.238017	0.1522	0.176887	0.124467	0.295405	0.311909	0.17603	0	0.0715996	0.280963	0.180186	0.0968944	0.169714	0.0714418	0.113053
PYb	0.205854	0.228556	0.180834	0.135299	0.213678	0.214495	0.321707	0.303116	0.376771	0.115401	0.190103	0.118982	0.163014	0.256089	0.25824	0.226119	0.224225	0.164798	0.169684	0.105965	0.183657	0.181572	0.170952	0.198377	0.169311	0.227269	0.202639	0.180103	0.20329	0.193383	0.144337	0.241211	0.221211	0.201834	0.0938222	0.222309	0.0697522	0.248348	0.269681	0.22308	0.0715996	0	0.227416	0.113178	0.166878	0.130649	0.123188	0.179525
PBy	0.290767	0.0260848	0.353261	0.275146	0.0452979	0.375536	0.191058	0.429106	0.422479	0.312102	0.292431	0.185693	0.389803	0.480416	0.478709	0.39763	0.0113731	0.354388	0.274435	0.270988	0.340421	0.294686	0.093346	0.287212	0.338629	0.450467	0.068244	0.305821	0.372247	0.417588	0.319725	0.173645	0.447931	0.0814983	0.251764	0.449422	0.253347	0.0378273	0.0685572	0.449935	0.280963	0.227416	0	0.223512	0.348474	0.308851	0.28062	0.34539
PYw	0.0968616	0.211749	0.130359	0.0516463	0.232553	0.152275	0.242386	0.217945	0.266742	0.224516	0.0858037	0.208769	0.213773	0.326908	0.337284	0.33634	0.226032	0.136264	0.0641491	0.0553298	0.117029	0.0817008	0.134608	0.0898973	0.115721	0.255338	0.233123	0.0878787	0.314583	0.269302	0.256464	0.309389	0.284902	0.238799	0.0411387	0.282808	0.0635855	0.256608	0.28523	0.285693	0.180186	0.113178	0.223512	0	0.27708	0.0908974	0.236205	0.291807
PWb	0.362073	0.359374	0.29676	0.285235	0.317016	0.331418	0.481408	0.428922	0.529553	0.0526686	0.343275	0.166528	0.172664	0.177402	0.160541	0.0593338	0.341087	0.268284	0.325383	0.252237	0.311239	0.332377	0.322379	0.354471	0.291276	0.237148	0.29674	0.326039	0.0385966	0.132346	0.0287729	0.268692	0.17164	0.288721	0.248095	0.178622	0.220203	0.35454	0.364389	0.174812	0.0968944	0.166878	0.348474	0.27708	0	0.25821	0.0686125	0.026798
PBw	0.118546	0.299622	0.0507458	0.0493539	0.311404	0.0838494	0.327336	0.175585	0.274306	0.208053	0.0969983	0.248886	0.142591	0.258658	0.274514	0.313919	0.309961	0.0458323	0.087412	0.0378777	0.054856	0.0841028	0.223789	0.11175	0.0386647	0.169763	0.307677	0.0727384	0.296701	0.20888	0.24567	0.366696	0.214562	0.310851	0.0571202	0.210648	0.0644712	0.339437	0.366396	0.214623	0.169714	0.130649	0.308851	0.0908974	0.25821	0	0.239431	0.279322
PWy	0.328567	0.292454	0.284932	0.255481	0.248458	0.320164	0.421385	0.414937	0.49924	0.053933	0.311997	0.0979404	0.194446	0.232153	0.220158	0.118536	0.272978	0.260795	0.292113	0.223844	0.294279	0.302661	0.260611	0.321036	0.276439	0.264863	0.228129	0.29937	0.0931502	0.17711	0.0400574	0.206419	0.216161	0.220186	0.21492	0.221601	0.188352	0.285959	0.2959	0.219127	0.0714418	0.123188	0.28062	0.236205	0.0686125	0.239431	0	0.066216
Propalreverso	0.379669	0.358051	0.319572	0.303642	0.311424	0.354475	0.486998	0.451695	0.548491	0.0712945	0.361491	0.160453	0.199209	0.201006	0.182332	0.0524466	0.337356	0.291785	0.342919	0.27083	0.333038	0.351013	0.326529	0.372064	0.313447	0.263946	0.290159	0.345507	0.0269987	0.1585	0.0353554	0.253077	0.197564	0.281219	0.265239	0.204707	0.237521	0.348616	0.356322	0.200746	0.113053	0.179525	0.34539	0.291807	0.026798	0.279322	0.066216	0
DISTANCE MATRIX BROWN BACKGROUND
	Acr_W	Acr_Y	Acr_B	Acr_W_corner	Acr_Y_corner	Acr_B_corner	Acr_Y_back	Acr_B_back	Acr_W_back	Acr_Transparent	Acr_W_nectary	Acr_Y_nectary	Acr_B_nectary	Violet_bright	Violet_opaque	BG_Brown_Acr	Acr_Yy	Acr_Bb	Acr_Ww	Acr_Yb	Acr_By	Acr_Wb	Acr_Yw	Acr_Wy	Acr_Bw	Crochet_B	Crochet_Y	Crochet_W	BG_Black	PB	PW	PY	PcalB	PcalY	PcalW	PcorB	PcorW	PcorY	PYy	PBb	PWw	PYb	PBy	PYw	PWb	PBw	PWy	Propalreverso
Acr_W	0	0.233964	0.0642728	0.0567111	0.262859	0.0655416	0.292456	0.151633	0.207248	0.260686	0.0055277	0.24433	0.168493	0.296014	0.300147	0.333221	0.251992	0.085034	0.0322533	0.0574587	0.0430817	0.0206574	0.160543	0.00453187	0.0595051	0.189372	0.264861	0.0121479	0.349912	0.246312	0.321813	0.339248	0.242134	0.266231	0.110584	0.236163	0.13265	0.28313	0.30741	0.246599	0.245926	0.137427	0.261023	0.074091	0.323892	0.0517662	0.289892	0.35446
Acr_Y	0.233964	0	0.282416	0.230089	0.0686559	0.298599	0.205995	0.359929	0.357273	0.323721	0.236107	0.150136	0.326894	0.437681	0.419244	0.364892	0.0371983	0.285334	0.226776	0.221916	0.272253	0.239147	0.0737178	0.232022	0.272068	0.376545	0.0907082	0.246072	0.385996	0.381954	0.345328	0.212601	0.378657	0.121085	0.230599	0.380882	0.237176	0.0619486	0.0915429	0.399017	0.291873	0.186612	0.0277978	0.194522	0.353495	0.249445	0.298081	0.372553
Acr_B	0.0642728	0.282416	0	0.0561578	0.299829	0.0392886	0.356707	0.163756	0.244124	0.227281	0.0591764	0.260613	0.114601	0.23828	0.247468	0.302091	0.294639	0.0281171	0.0560851	0.0639448	0.025968	0.0479925	0.209103	0.0628569	0.0113636	0.126216	0.29711	0.057366	0.316339	0.192397	0.293943	0.351523	0.188257	0.291525	0.0955743	0.180457	0.113785	0.324773	0.346044	0.188417	0.219965	0.142428	0.308122	0.0930646	0.294103	0.0346674	0.269753	0.325536
Acr_W_corner	0.0567111	0.230089	0.0561578	0	0.244051	0.0867462	0.327172	0.200298	0.263618	0.204042	0.0521664	0.206191	0.121641	0.249548	0.249224	0.276525	0.240024	0.0554493	0.0248465	0.00819695	0.0591954	0.0385475	0.157929	0.0523463	0.0448442	0.155579	0.240971	0.0611177	0.293211	0.197039	0.265281	0.298654	0.192911	0.235651	0.0542407	0.188647	0.0761952	0.26976	0.290389	0.201503	0.189416	0.0901061	0.254966	0.0371431	0.267238	0.021559	0.234405	0.297884
Acr_Y_corner	0.262859	0.0686559	0.299829	0.244051	0	0.323362	0.273782	0.402536	0.412863	0.28948	0.263661	0.0988118	0.319779	0.417145	0.393062	0.319293	0.0321651	0.296254	0.247699	0.236041	0.295352	0.26283	0.111625	0.25995	0.288675	0.374703	0.0244786	0.274841	0.340174	0.363064	0.299095	0.145109	0.360275	0.0582277	0.228815	0.364813	0.228932	0.0351345	0.0465688	0.384081	0.256525	0.177222	0.05911	0.206913	0.308158	0.265247	0.252003	0.323332
Acr_B_corner	0.0655416	0.298599	0.0392886	0.0867462	0.323362	0	0.348952	0.124785	0.209386	0.266178	0.0627049	0.292768	0.149037	0.267562	0.280508	0.341049	0.314842	0.0659895	0.0759973	0.093191	0.0283957	0.0605752	0.224935	0.0668641	0.0479618	0.149259	0.323043	0.0539367	0.355007	0.225272	0.333133	0.385388	0.221213	0.320527	0.133056	0.212257	0.152227	0.345702	0.368822	0.217919	0.259253	0.17655	0.325366	0.120657	0.33318	0.0663942	0.30896	0.364636
Acr_Y_back	0.292456	0.205995	0.356707	0.327172	0.273782	0.348952	0	0.33536	0.273195	0.4929	0.297535	0.350074	0.448153	0.57471	0.568334	0.548333	0.241622	0.374806	0.308727	0.321216	0.334298	0.309884	0.215522	0.293925	0.351016	0.479953	0.296627	0.300547	0.568991	0.52018	0.530383	0.418543	0.516207	0.326735	0.359199	0.513738	0.375702	0.255885	0.282194	0.527935	0.465045	0.338469	0.217483	0.306833	0.537016	0.336532	0.484963	0.560663
Acr_B_back	0.151633	0.359929	0.163756	0.200298	0.402536	0.124785	0.33536	0	0.104551	0.390953	0.153692	0.395346	0.270996	0.380336	0.398863	0.465809	0.385722	0.190759	0.180252	0.204219	0.144786	0.163234	0.292296	0.155871	0.171032	0.258172	0.408512	0.142303	0.479771	0.344161	0.457634	0.490511	0.340275	0.414083	0.252646	0.329969	0.273392	0.416839	0.443928	0.332303	0.383234	0.288007	0.387697	0.225385	0.45786	0.184146	0.431858	0.48929
Acr_W_back	0.207248	0.357273	0.244124	0.263618	0.412863	0.209386	0.273195	0.104551	0	0.466331	0.211502	0.430227	0.358042	0.475607	0.489893	0.539789	0.389495	0.27223	0.239495	0.264698	0.220009	0.22536	0.302368	0.211738	0.248065	0.354613	0.424577	0.20286	0.555867	0.434658	0.528893	0.524381	0.430599	0.438072	0.317761	0.421546	0.339789	0.418657	0.447835	0.426384	0.453033	0.340085	0.383591	0.277251	0.530704	0.253613	0.496901	0.561468
Acr_Transparent	0.260686	0.323721	0.227281	0.204042	0.28948	0.266178	0.4929	0.390953	0.466331	0	0.255945	0.194071	0.131758	0.144636	0.110056	0.0749127	0.308179	0.200268	0.22882	0.204494	0.248398	0.24145	0.280412	0.256366	0.220812	0.180182	0.270051	0.263725	0.0895628	0.105373	0.0696102	0.23303	0.105259	0.241388	0.151536	0.117023	0.129802	0.3246	0.327554	0.13486	0.0330195	0.154855	0.335645	0.201524	0.0677135	0.212734	0.0694259	0.0991639
Acr_W_nectary	0.0055277	0.236107	0.0591764	0.0521664	0.263661	0.0627049	0.297535	0.153692	0.211502	0.255945	0	0.243021	0.162985	0.290488	0.294696	0.328668	0.253433	0.0795513	0.0281691	0.0534289	0.0388888	0.0152459	0.162537	0.00419575	0.0541158	0.183993	0.265156	0.0117434	0.345242	0.240824	0.317428	0.337758	0.236647	0.26582	0.10626	0.230648	0.128291	0.284498	0.308464	0.241071	0.241553	0.134689	0.263028	0.0716984	0.319403	0.0463469	0.285927	0.350043
Acr_Y_nectary	0.24433	0.150136	0.260613	0.206191	0.0988118	0.292768	0.350074	0.395346	0.430227	0.194071	0.243021	0	0.247576	0.328903	0.301066	0.220492	0.123752	0.248361	0.219331	0.199578	0.26472	0.236541	0.144424	0.240324	0.249361	0.305915	0.077025	0.25474	0.241395	0.277298	0.200314	0.0953311	0.27503	0.04744	0.171358	0.281543	0.162932	0.13351	0.133593	0.301332	0.161101	0.11897	0.152923	0.173053	0.209347	0.227286	0.153192	0.225115
Acr_B_nectary	0.168493	0.326894	0.114601	0.121641	0.319779	0.149037	0.448153	0.270996	0.358042	0.131758	0.162985	0.247576	0	0.128164	0.132989	0.204416	0.326178	0.086976	0.143	0.127076	0.140023	0.147941	0.262065	0.165229	0.112895	0.05899	0.308382	0.166233	0.214868	0.0782042	0.201341	0.320888	0.074032	0.290553	0.0967299	0.067714	0.0911014	0.351674	0.36524	0.0798881	0.138151	0.143068	0.347603	0.143366	0.198724	0.117146	0.191385	0.229727
Violet_bright	0.296014	0.437681	0.23828	0.249548	0.417145	0.267562	0.57471	0.380336	0.475607	0.144636	0.290488	0.328903	0.128164	0	0.0422067	0.18165	0.430111	0.212271	0.271163	0.254615	0.264242	0.275613	0.379618	0.292924	0.238594	0.1222	0.400912	0.292889	0.178805	0.055989	0.19166	0.377411	0.0595821	0.376007	0.216948	0.0610264	0.203824	0.45145	0.45929	0.0498729	0.173823	0.251593	0.454873	0.268086	0.18338	0.245083	0.211961	0.205075
Violet_opaque	0.300147	0.419244	0.247468	0.249224	0.393062	0.280508	0.568334	0.398863	0.489893	0.110056	0.294696	0.301066	0.132989	0.0422067	0	0.139816	0.408513	0.219962	0.272534	0.253142	0.272997	0.279491	0.365886	0.296619	0.245845	0.144807	0.375313	0.298705	0.136599	0.0552403	0.150656	0.34258	0.0593226	0.348491	0.209296	0.0688933	0.192896	0.427876	0.433487	0.0700119	0.141567	0.236154	0.434497	0.262262	0.142042	0.248396	0.174363	0.162966
BG_Brown_Acr	0.333221	0.364892	0.302091	0.276525	0.319293	0.341049	0.548333	0.465809	0.539789	0.0749127	0.328668	0.220492	0.204416	0.18165	0.139816	0	0.34315	0.275165	0.301087	0.276282	0.322869	0.314489	0.332964	0.328822	0.295434	0.247818	0.296912	0.33694	0.0211045	0.161206	0.0203606	0.228139	0.162641	0.264505	0.222925	0.175855	0.200861	0.353822	0.350641	0.190018	0.0886125	0.216654	0.372016	0.270163	0.0114274	0.286501	0.0673469	0.0257954
Acr_Yy	0.251992	0.0371983	0.294639	0.240024	0.0321651	0.314842	0.241622	0.385722	0.389495	0.308179	0.253433	0.123752	0.326178	0.430111	0.408513	0.34315	0	0.294088	0.240446	0.231854	0.287454	0.254416	0.0936326	0.249516	0.283787	0.37892	0.055709	0.264125	0.364182	0.375097	0.323168	0.17721	0.372064	0.0882566	0.232003	0.37556	0.235152	0.0313147	0.0587412	0.394382	0.275554	0.183264	0.0292029	0.203173	0.331868	0.260555	0.275837	0.348758
Acr_Bb	0.085034	0.285334	0.0281171	0.0554493	0.296254	0.0659895	0.374806	0.190759	0.27223	0.200268	0.0795513	0.248361	0.086976	0.212271	0.219962	0.275165	0.294088	0	0.0667962	0.0635438	0.0530602	0.0655802	0.213373	0.0825267	0.0263224	0.105188	0.291272	0.0807566	0.289019	0.165048	0.26761	0.336571	0.16089	0.282592	0.0780704	0.153564	0.0931326	0.323324	0.342792	0.162535	0.194471	0.129416	0.309925	0.0911251	0.267425	0.039102	0.245239	0.298908
Acr_Ww	0.0322533	0.226776	0.0560851	0.0248465	0.247699	0.0759973	0.308727	0.180252	0.239495	0.22882	0.0281691	0.219331	0.143	0.271163	0.272534	0.301087	0.240446	0.0667962	0	0.0252662	0.047731	0.0173177	0.15327	0.0277879	0.0466379	0.171431	0.247047	0.038409	0.317912	0.219657	0.289576	0.313364	0.215501	0.245015	0.078342	0.21055	0.100416	0.270996	0.293417	0.222459	0.213688	0.107773	0.252793	0.0463215	0.291707	0.0278762	0.257768	0.322233
Acr_Yb	0.0574587	0.221916	0.0639448	0.00819695	0.236041	0.093191	0.321216	0.204219	0.264698	0.204494	0.0534289	0.199578	0.127076	0.254615	0.253142	0.276282	0.231854	0.0635438	0.0252662	0	0.0652213	0.0411995	0.149833	0.0529612	0.0526917	0.16275	0.233181	0.0633522	0.293332	0.201552	0.26453	0.292509	0.197448	0.228304	0.0533648	0.193624	0.0754472	0.261621	0.282349	0.206958	0.188647	0.0846743	0.246771	0.0291433	0.266798	0.0292779	0.232502	0.297219
Acr_By	0.0430817	0.272253	0.025968	0.0591954	0.295352	0.0283957	0.334298	0.144786	0.220009	0.248398	0.0388888	0.26472	0.140023	0.264242	0.272997	0.322869	0.287454	0.0530602	0.047731	0.0652213	0	0.0331453	0.198536	0.0430246	0.0280589	0.151468	0.294751	0.0337581	0.337835	0.218021	0.313751	0.357704	0.21387	0.292139	0.108422	0.206268	0.128734	0.318183	0.340962	0.214381	0.238822	0.149294	0.298747	0.0923129	0.314471	0.040083	0.287073	0.345756
Acr_Wb	0.0206574	0.239147	0.0479925	0.0385475	0.26283	0.0605752	0.309884	0.163234	0.22536	0.24145	0.0152459	0.236541	0.147941	0.275613	0.279491	0.314489	0.254416	0.0655802	0.0173177	0.0411995	0.0331453	0	0.165435	0.0173106	0.0411521	0.170578	0.262916	0.0225875	0.33085	0.22569	0.303574	0.330656	0.221514	0.261665	0.0927626	0.215635	0.11465	0.285208	0.308248	0.226293	0.227752	0.124914	0.265607	0.0636017	0.305348	0.0311111	0.272945	0.336119
Acr_Yw	0.160543	0.0737178	0.209103	0.157929	0.111625	0.224935	0.215522	0.292296	0.302368	0.280412	0.162537	0.144424	0.262065	0.379618	0.365886	0.332964	0.0936326	0.213373	0.15327	0.149833	0.198536	0.165435	0	0.158479	0.198928	0.308294	0.122232	0.172678	0.353707	0.323643	0.314885	0.230419	0.320045	0.138689	0.16546	0.320609	0.175891	0.124906	0.151633	0.337683	0.251118	0.129809	0.100494	0.123651	0.32162	0.176615	0.269485	0.345165
Acr_Wy	0.00453187	0.232022	0.0628569	0.0523463	0.25995	0.0668641	0.293925	0.155871	0.211738	0.256366	0.00419575	0.240324	0.165229	0.292924	0.296619	0.328822	0.249516	0.0825267	0.0277879	0.0529612	0.0430246	0.0173106	0.158479	0	0.0573947	0.187228	0.261643	0.0149735	0.345557	0.242921	0.317363	0.335176	0.238745	0.26263	0.106129	0.232929	0.128202	0.280603	0.304668	0.243596	0.241475	0.132985	0.258972	0.0697096	0.319472	0.0482401	0.285373	0.350018
Acr_Bw	0.0595051	0.272068	0.0113636	0.0448442	0.288675	0.0479618	0.351016	0.171032	0.248065	0.220812	0.0541158	0.249361	0.112895	0.238594	0.245845	0.295434	0.283787	0.0263224	0.0466379	0.0526917	0.0280589	0.0411521	0.198928	0.0573947	0	0.129877	0.285814	0.0545238	0.310152	0.191073	0.28672	0.340474	0.186906	0.280162	0.0853786	0.179788	0.104269	0.313829	0.33493	0.188854	0.212208	0.13133	0.297605	0.0818308	0.287197	0.0234309	0.261335	0.318553
Crochet_B	0.189372	0.376545	0.126216	0.155579	0.374703	0.149259	0.479953	0.258172	0.354613	0.180182	0.183993	0.305915	0.05899	0.1222	0.144807	0.247818	0.37892	0.105188	0.171431	0.16275	0.151468	0.170578	0.308294	0.187228	0.129877	0	0.36458	0.1835	0.254776	0.0940218	0.24818	0.379813	0.0909541	0.348131	0.146925	0.0782639	0.146174	0.405609	0.420662	0.0754103	0.19231	0.197503	0.398751	0.185284	0.243939	0.143558	0.244758	0.273604
Crochet_Y	0.264861	0.0907082	0.29711	0.240971	0.0244786	0.323043	0.296627	0.408512	0.424577	0.270051	0.265156	0.077025	0.308382	0.400912	0.375313	0.296912	0.055709	0.291272	0.247047	0.233181	0.294751	0.262916	0.122232	0.261643	0.285814	0.36458	0	0.276615	0.317688	0.347605	0.27664	0.121916	0.344988	0.0339123	0.220513	0.350205	0.218407	0.0570632	0.0583784	0.369702	0.237032	0.167616	0.083487	0.204127	0.285868	0.262448	0.22977	0.30021
Crochet_W	0.0121479	0.246072	0.057366	0.0611177	0.274841	0.0539367	0.300547	0.142303	0.20286	0.263725	0.0117434	0.25474	0.166233	0.292889	0.298705	0.33694	0.264125	0.0807566	0.038409	0.0633522	0.0337581	0.0225875	0.172678	0.0149735	0.0545238	0.1835	0.276615	0	0.353184	0.244374	0.326126	0.349441	0.240196	0.27751	0.115346	0.233632	0.137237	0.295254	0.319473	0.243226	0.250318	0.145816	0.273152	0.0831236	0.327847	0.0517779	0.295485	0.358653
BG_Black	0.349912	0.385996	0.316339	0.293211	0.340174	0.355007	0.568991	0.479771	0.555867	0.0895628	0.345242	0.241395	0.214868	0.178805	0.136599	0.0211045	0.364182	0.289019	0.317912	0.293332	0.337835	0.33085	0.353707	0.345557	0.310152	0.254776	0.317688	0.353184	0	0.164919	0.0410802	0.246151	0.166838	0.285145	0.240084	0.180192	0.218108	0.37464	0.371109	0.192697	0.107356	0.23619	0.393067	0.288386	0.0325126	0.302287	0.088347	0.0286809
PB	0.246312	0.381954	0.192397	0.197039	0.363064	0.225272	0.52018	0.344161	0.434658	0.105373	0.240824	0.277298	0.0782042	0.055989	0.0552403	0.161206	0.375097	0.165048	0.219657	0.201552	0.218021	0.22569	0.323643	0.242921	0.191073	0.0940218	0.347605	0.244374	0.164919	0	0.165673	0.332614	0.00417905	0.323936	0.161562	0.0158397	0.147903	0.397088	0.405939	0.0296655	0.129313	0.195688	0.399502	0.213349	0.159502	0.194697	0.174786	0.186734
PW	0.321813	0.345328	0.293943	0.265281	0.299095	0.333133	0.530383	0.457634	0.528893	0.0696102	0.317428	0.200314	0.201341	0.19166	0.150656	0.0203606	0.323168	0.26761	0.289576	0.26453	0.313751	0.303574	0.314885	0.317363	0.28672	0.24818	0.27664	0.326126	0.0410802	0.165673	0	0.208769	0.166622	0.244177	0.211234	0.179518	0.189163	0.333576	0.330284	0.195093	0.0758885	0.201213	0.352084	0.256716	0.0103535	0.276438	0.0473517	0.0327848
PY	0.339248	0.212601	0.351523	0.298654	0.145109	0.385388	0.418543	0.490511	0.524381	0.23303	0.337758	0.0953311	0.320888	0.377411	0.34258	0.228139	0.17721	0.336571	0.313364	0.292509	0.357704	0.330656	0.230419	0.335176	0.340474	0.379813	0.121916	0.349441	0.246151	0.332614	0.208769	0	0.331308	0.0937475	0.258509	0.340495	0.24604	0.169333	0.151828	0.360115	0.204002	0.209164	0.203468	0.267055	0.219108	0.319243	0.170351	0.221787
PcalB	0.242134	0.378657	0.188257	0.192911	0.360275	0.221213	0.516207	0.340275	0.430599	0.105259	0.236647	0.27503	0.074032	0.0595821	0.0593226	0.162641	0.372064	0.16089	0.215501	0.197448	0.21387	0.221514	0.320045	0.238745	0.186906	0.0909541	0.344988	0.240196	0.166838	0.00417905	0.166622	0.331308	0	0.321563	0.157695	0.0133579	0.144243	0.394226	0.403299	0.0296387	0.128374	0.192294	0.396352	0.209382	0.160658	0.190522	0.174597	0.188246
PcalY	0.266231	0.121085	0.291525	0.235651	0.0582277	0.320527	0.326735	0.414083	0.438072	0.241388	0.26582	0.04744	0.290553	0.376007	0.348491	0.264505	0.0882566	0.282592	0.245015	0.228304	0.292139	0.261665	0.138689	0.26263	0.280162	0.348131	0.0339123	0.27751	0.285145	0.323936	0.244177	0.0937475	0.321563	0	0.208152	0.327679	0.202877	0.0905427	0.0867973	0.347398	0.208451	0.154626	0.116773	0.199955	0.253577	0.257186	0.197648	0.267029
PcalW	0.110584	0.230599	0.0955743	0.0542407	0.228815	0.133056	0.359199	0.252646	0.317761	0.151536	0.10626	0.171358	0.0967299	0.216948	0.209296	0.222925	0.232003	0.0780704	0.078342	0.0533648	0.108422	0.0927626	0.16546	0.106129	0.0853786	0.146925	0.220513	0.115346	0.240084	0.161562	0.211234	0.258509	0.157695	0.208152	0	0.156648	0.0220862	0.258971	0.27514	0.172867	0.135346	0.0535318	0.252083	0.0532828	0.213435	0.0685426	0.18033	0.243898
PcorB	0.236163	0.380882	0.180457	0.188647	0.364813	0.212257	0.513738	0.329969	0.421546	0.117023	0.230648	0.281543	0.067714	0.0610264	0.0688933	0.175855	0.37556	0.153564	0.21055	0.193624	0.206268	0.215635	0.320609	0.232929	0.179788	0.0782639	0.350205	0.233632	0.180192	0.0158397	0.179518	0.340495	0.0133579	0.327679	0.156648	0	0.144799	0.398445	0.408394	0.0198552	0.138649	0.194271	0.399289	0.207247	0.173713	0.18486	0.186127	0.201491
PcorW	0.13265	0.237176	0.113785	0.0761952	0.228932	0.152227	0.375702	0.273392	0.339789	0.129802	0.128291	0.162932	0.0911014	0.203824	0.192896	0.200861	0.235152	0.0931326	0.100416	0.0754472	0.128734	0.11465	0.175891	0.128202	0.104269	0.146174	0.218407	0.137237	0.218108	0.147903	0.189163	0.24604	0.144243	0.202877	0.0220862	0.144799	0	0.260595	0.27466	0.162271	0.113276	0.0519671	0.257039	0.0728098	0.191351	0.0893334	0.158844	0.221817
PcorY	0.28313	0.0619486	0.324773	0.26976	0.0351345	0.345702	0.255885	0.416839	0.418657	0.3246	0.284498	0.13351	0.351674	0.45145	0.427876	0.353822	0.0313147	0.323324	0.270996	0.261621	0.318183	0.285208	0.124906	0.280603	0.313829	0.405609	0.0570632	0.295254	0.37464	0.397088	0.333576	0.169333	0.394226	0.0905427	0.258971	0.398445	0.260595	0	0.0296249	0.417578	0.291651	0.208648	0.0395698	0.232744	0.342738	0.290513	0.286605	0.357273
PYy	0.30741	0.0915429	0.346044	0.290389	0.0465688	0.368822	0.282194	0.443928	0.447835	0.327554	0.308464	0.133593	0.36524	0.45929	0.433487	0.350641	0.0587412	0.342792	0.293417	0.282349	0.340962	0.308248	0.151633	0.304668	0.33493	0.420662	0.0583784	0.319473	0.371109	0.405939	0.330284	0.151828	0.403299	0.0867973	0.27514	0.408394	0.27466	0.0296249	0	0.427841	0.29455	0.223174	0.0685347	0.253246	0.339833	0.311511	0.284102	0.35196
PBb	0.246599	0.399017	0.188417	0.201503	0.384081	0.217919	0.527935	0.332303	0.426384	0.13486	0.241071	0.301332	0.0798881	0.0498729	0.0700119	0.190018	0.394382	0.162535	0.222459	0.206958	0.214381	0.226293	0.337683	0.243596	0.188854	0.0754103	0.369702	0.243226	0.192697	0.0296655	0.195093	0.360115	0.0296387	0.347398	0.172867	0.0198552	0.162271	0.417578	0.427841	0	0.157754	0.212467	0.417819	0.222274	0.188712	0.195989	0.204224	0.21538
PWw	0.245926	0.291873	0.219965	0.189416	0.256525	0.259253	0.465045	0.383234	0.453033	0.0330195	0.241553	0.161101	0.138151	0.173823	0.141567	0.0886125	0.275554	0.194471	0.213688	0.188647	0.238822	0.227752	0.251118	0.241475	0.212208	0.19231	0.237032	0.250318	0.107356	0.129313	0.0758885	0.204002	0.128374	0.208451	0.135346	0.138649	0.113276	0.291651	0.29455	0.157754	0	0.129182	0.303198	0.181572	0.0785235	0.200963	0.0532989	0.108579
PYb	0.137427	0.186612	0.142428	0.0901061	0.177222	0.17655	0.338469	0.288007	0.340085	0.154855	0.134689	0.11897	0.143068	0.251593	0.236154	0.216654	0.183264	0.129416	0.107773	0.0846743	0.149294	0.124914	0.129809	0.132985	0.13133	0.197503	0.167616	0.145816	0.23619	0.195688	0.201213	0.209164	0.192294	0.154626	0.0535318	0.194271	0.0519671	0.208648	0.223174	0.212467	0.129182	0	0.205598	0.0635731	0.205892	0.110217	0.16171	0.233622
PBy	0.261023	0.0277978	0.308122	0.254966	0.05911	0.325366	0.217483	0.387697	0.383591	0.335645	0.263028	0.152923	0.347603	0.454873	0.434497	0.372016	0.0292029	0.309925	0.252793	0.246771	0.298747	0.265607	0.100494	0.258972	0.297605	0.398751	0.083487	0.273152	0.393067	0.399502	0.352084	0.203468	0.396352	0.116773	0.252083	0.399289	0.257039	0.0395698	0.0685347	0.417819	0.303198	0.205598	0	0.21884	0.360712	0.274751	0.304738	0.377862
PYw	0.074091	0.194522	0.0930646	0.0371431	0.206913	0.120657	0.306833	0.225385	0.277251	0.201524	0.0716984	0.173053	0.143366	0.268086	0.262262	0.270163	0.203173	0.0911251	0.0463215	0.0291433	0.0923129	0.0636017	0.123651	0.0697096	0.0818308	0.185284	0.204127	0.0831236	0.288386	0.213349	0.256716	0.267055	0.209382	0.199955	0.0532828	0.207247	0.0728098	0.232744	0.253246	0.222274	0.181572	0.0635731	0.21884	0	0.260058	0.0584071	0.220956	0.289491
PWb	0.323892	0.353495	0.294103	0.267238	0.308158	0.33318	0.537016	0.45786	0.530704	0.0677135	0.319403	0.209347	0.198724	0.18338	0.142042	0.0114274	0.331868	0.267425	0.291707	0.266798	0.314471	0.305348	0.32162	0.319472	0.287197	0.243939	0.285868	0.327847	0.0325126	0.159502	0.0103535	0.219108	0.160658	0.253577	0.213435	0.173713	0.191351	0.342738	0.339833	0.188712	0.0785235	0.205892	0.360712	0.260058	0	0.277692	0.0561566	0.031505
PBw	0.0517662	0.249445	0.0346674	0.021559	0.265247	0.0663942	0.336532	0.184146	0.253613	0.212734	0.0463469	0.227286	0.117146	0.245083	0.248396	0.286501	0.260555	0.039102	0.0278762	0.0292779	0.040083	0.0311111	0.176615	0.0482401	0.0234309	0.143558	0.262448	0.0517779	0.302287	0.194697	0.276438	0.319243	0.190522	0.257186	0.0685426	0.18486	0.0893334	0.290513	0.311511	0.195989	0.200963	0.110217	0.274751	0.0584071	0.277692	0	0.248105	0.308749
PWy	0.289892	0.298081	0.269753	0.234405	0.252003	0.30896	0.484963	0.431858	0.496901	0.0694259	0.285927	0.153192	0.191385	0.211961	0.174363	0.0673469	0.275837	0.245239	0.257768	0.232502	0.287073	0.272945	0.269485	0.285373	0.261335	0.244758	0.22977	0.295485	0.088347	0.174786	0.0473517	0.170351	0.174597	0.197648	0.18033	0.186127	0.158844	0.286605	0.284102	0.204224	0.0532989	0.16171	0.304738	0.220956	0.0561566	0.248105	0	0.0757201
Propalreverso	0.35446	0.372553	0.325536	0.297884	0.323332	0.364636	0.560663	0.48929	0.561468	0.0991639	0.350043	0.225115	0.229727	0.205075	0.162966	0.0257954	0.348758	0.298908	0.322233	0.297219	0.345756	0.336119	0.345165	0.350018	0.318553	0.273604	0.30021	0.358653	0.0286809	0.186734	0.0327848	0.221787	0.188246	0.267029	0.243898	0.201491	0.221817	0.357273	0.35196	0.21538	0.108579	0.233622	0.377862	0.289491	0.031505	0.308749	0.0757201	0

## Sheet: A_mellifera
	LEAF BACKGROUND		BROWN BACKGROUND				Spectral sensitivity
	x	y	x	y			U	B	G
Acr_W	0.226889	0.180295	0.259951	0.158049		300	0.338729	0.222844	0.209029
Acr_Y	0.241276	-0.0758164	0.32451	-0.0607388		310	0.482836	0.255645	0.229742
Acr_B	0.13183	0.222389	0.216182	0.185237		320	0.652936	0.288445	0.250455
Acr_W_corner	0.159875	0.159317	0.215669	0.136147		330	0.824324	0.336993	0.28275
Acr_Y_corner	0.189548	-0.106584	0.27554	-0.0933242		340	0.955396	0.37354	0.297141
Acr_B_corner	0.150369	0.24717	0.241553	0.208693		350	0.999409	0.396812	0.289948
Acr_Y_back	0.376231	0.00847843	0.507608	0.00990072		360	0.927874	0.411802	0.263182
Acr_B_back	0.222721	0.31055	0.340276	0.279138		370	0.752231	0.428889	0.224012
Acr_W_back	0.3514	0.284092	0.425192	0.260919		380	0.52428	0.460751	0.182429
Acr_Transparent	-0.0281258	0.0580636	0.043684	0.0663131		390	0.309542	0.517837	0.148023
Acr_W_nectary	0.212907	0.185556	0.261953	0.161972		400	0.152687	0.604006	0.127518
Acr_Y_nectary	0.0550872	-0.0380712	0.184173	-0.0506832		410	0.0621168	0.713697	0.124025
Acr_B_nectary	-0.000838074	0.192346	0.126935	0.169602		420	0.0205943	0.831364	0.137922
Violet_bright	-0.130116	0.206912	-0.0101258	0.19448		430	0.00550345	0.933615	0.168406
Violet_opaque	-0.142072	0.183641	-0.0128761	0.155366		440	0.00117354	0.994287	0.214758
BG_Brown_Acr	-0.128434	0.0342544	-0.00639948	0.0265959		450	0.000197854	0.991986	0.276816
Acr_Yy	0.216831	-0.0970903	0.300417	-0.0823452		460	2.61552e-05	0.918067	0.354654
Acr_Bb	0.108952	0.21534	0.197302	0.177983		470	0	0.781447	0.447725
Acr_Ww	0.200431	0.165929	0.238282	0.144388		480	0	0.60699	0.55378
Acr_Yb	0.135871	0.151136	0.225895	0.131652		490	0	0.427106	0.667845
Acr_By	0.152952	0.218684	0.239568	0.185939		500	0	0.270366	0.781594
Acr_Wb	0.199606	0.184604	0.245942	0.158983		510	0	0.152963	0.88347
Acr_Yw	0.222611	-0.00168717	0.301851	0.00928937		520	0	0.076869	0.959909
Acr_Wy	0.222067	0.178301	0.258549	0.156322		530	0	0.0341132	0.997753
Acr_Bw	0.136844	0.211175	0.216718	0.17628		540	0	0.0132962	0.987451
Crochet_B	-0.00288777	0.258722	0.124478	0.224723		550	0	0.00452849	0.926166
Crochet_Y	0.177897	-0.109066	0.262324	-0.095121		560	0	0.00134132	0.819541
Crochet_W	0.184435	0.194935	0.262896	0.169952		570	0	0.000343991	0.681156
BG_Black	-0.10221	0.0248182	-0.0254897	0.0288736		580	0	7.60709e-05	0.529496
PB	-0.0634994	0.167914	0.0550969	0.16429		590	0	0	0.383388
PW	-0.0414808	0.0312727	0.0109225	0.017875		600	0	0	0.257549
PY	0.0930224	-0.17962	0.152729	-0.149879		610	0	0	0.159916
PcalB	-0.0608475	0.204126	0.0626709	0.166663		620	0	0	0.0914484
PcalY	0.166549	-0.119854	0.228791	-0.0955124		630	0	0	0.0479983
PcalW	0.1437	0.132537	0.180114	0.112186		640	0	0	0.023048
PcorB	-0.0571866	0.211588	0.0691685	0.177715		650	0	0	0.0100941
PcorW	0.121181	0.124121	0.163812	0.103691
PcorY	0.232655	-0.137166	0.315628	-0.121842
PYy	0.224093	-0.171812	0.298658	-0.151999
PBb	-0.0644584	0.20936	0.0610291	0.193934
PWw	0.0224283	0.0697865	0.0750725	0.0528036
PYb	0.0896338	0.0700407	0.201964	0.0608271
PBy	0.238745	-0.0988022	0.339645	-0.0929821
PYw	0.183662	0.118688	0.236907	0.108198
PWb	-0.0664352	0.0430534	0.00546141	0.024788
PBw	0.132004	0.187417	0.232076	0.162444
PWy	-0.0135404	0.00983483	0.0537403	0.00446938
Propalreverso	-0.0726337	0.018348	-0.018052	0.005443
DISTANCE MATRIX LEAF BACKGROUND
	Acr_W	Acr_Y	Acr_B	Acr_W_corner	Acr_Y_corner	Acr_B_corner	Acr_Y_back	Acr_B_back	Acr_W_back	Acr_Transparent	Acr_W_nectary	Acr_Y_nectary	Acr_B_nectary	Violet_bright	Violet_opaque	BG_Brown_Acr	Acr_Yy	Acr_Bb	Acr_Ww	Acr_Yb	Acr_By	Acr_Wb	Acr_Yw	Acr_Wy	Acr_Bw	Crochet_B	Crochet_Y	Crochet_W	BG_Black	PB	PW	PY	PcalB	PcalY	PcalW	PcorB	PcorW	PcorY	PYy	PBb	PWw	PYb	PBy	PYw	PWb	PBw	PWy	Propalreverso
Acr_W	0	0.256516	0.103962	0.0702203	0.2893	0.101624	0.227649	0.130321	0.162101	0.282795	0.0149389	0.277849	0.228045	0.357996	0.368976	0.384165	0.277568	0.123034	0.0301063	0.0955749	0.0833081	0.0276204	0.182033	0.00521796	0.0951921	0.242792	0.29348	0.0449074	0.363977	0.290652	0.306969	0.384004	0.288721	0.306155	0.0959228	0.285794	0.119707	0.317514	0.352119	0.292793	0.232414	0.176054	0.279349	0.0752596	0.323843	0.0951513	0.294725	0.340501
Acr_Y	0.256516	0	0.317656	0.248825	0.0601874	0.335536	0.159118	0.386811	0.37638	0.300835	0.262907	0.189977	0.36129	0.466763	0.462897	0.385748	0.032406	0.319815	0.245172	0.250236	0.30746	0.263733	0.0764431	0.254842	0.305402	0.414165	0.0715719	0.276654	0.357925	0.390247	0.302357	0.180982	0.411882	0.086738	0.23007	0.414345	0.233234	0.0619522	0.0975216	0.41809	0.262859	0.210404	0.0231248	0.202858	0.329873	0.285013	0.268827	0.327729
Acr_B	0.103962	0.317656	0	0.0690265	0.333998	0.0309487	0.324792	0.126623	0.228076	0.229322	0.0890516	0.271531	0.136027	0.262403	0.276629	0.321142	0.330594	0.0239394	0.0888478	0.0713674	0.0214453	0.077598	0.241767	0.100432	0.0122843	0.139531	0.334641	0.059338	0.306282	0.202783	0.257996	0.403878	0.193541	0.344	0.0906328	0.189325	0.0988436	0.373424	0.404855	0.19672	0.187766	0.158084	0.338518	0.115933	0.267339	0.0349722	0.257511	0.288856
Acr_W_corner	0.0702203	0.248825	0.0690265	0	0.267551	0.0883661	0.263746	0.163771	0.228584	0.213534	0.0591675	0.223479	0.164072	0.293871	0.302925	0.314266	0.262657	0.0757084	0.0410915	0.0253605	0.059769	0.0470953	0.172795	0.0650246	0.0567422	0.190718	0.268987	0.0432646	0.294582	0.22354	0.23862	0.345467	0.225225	0.279251	0.0312858	0.223267	0.0523073	0.305285	0.337299	0.229848	0.164035	0.113596	0.2699	0.0470795	0.254428	0.0395781	0.22895	0.271906
Acr_Y_corner	0.2893	0.0601874	0.333998	0.267551	0	0.355917	0.219295	0.418451	0.422876	0.272929	0.293072	0.150909	0.354409	0.447732	0.440683	0.347776	0.0288882	0.331859	0.27273	0.263251	0.32732	0.291361	0.109984	0.286735	0.3221	0.412892	0.0119123	0.301563	0.319983	0.373339	0.269033	0.121043	0.399047	0.0265522	0.243477	0.40263	0.240622	0.0528532	0.0738113	0.405388	0.242972	0.202926	0.0498088	0.225349	0.296511	0.29958	0.23409	0.290426
Acr_B_corner	0.101624	0.335536	0.0309487	0.0883661	0.355917	0	0.328614	0.0961856	0.204393	0.260042	0.0877911	0.300735	0.16084	0.28336	0.299262	0.350806	0.350617	0.0522361	0.0954272	0.0971224	0.0286035	0.0796172	0.259131	0.0994165	0.0384523	0.153692	0.357298	0.0623614	0.336507	0.228082	0.288822	0.430626	0.215558	0.367381	0.114827	0.210584	0.126464	0.393046	0.425419	0.21813	0.21871	0.187253	0.357081	0.132725	0.297772	0.0625114	0.288435	0.319515
Acr_Y_back	0.227649	0.159118	0.324792	0.263746	0.219295	0.328614	0	0.33884	0.27673	0.407386	0.240897	0.3245	0.41951	0.543841	0.547101	0.505323	0.191189	0.337979	0.236	0.279507	0.306659	0.249432	0.153956	0.22936	0.313675	0.454261	0.23055	0.267492	0.47872	0.467742	0.418333	0.339983	0.478869	0.245837	0.263555	0.478648	0.280043	0.204515	0.235904	0.484314	0.359075	0.293135	0.174389	0.221876	0.444015	0.302764	0.389774	0.448973
Acr_B_back	0.130321	0.386811	0.126623	0.163771	0.418451	0.0961856	0.33884	0	0.131371	0.355912	0.125379	0.38683	0.252885	0.367743	0.386237	0.446821	0.407683	0.148352	0.146328	0.181537	0.115356	0.12805	0.312237	0.132251	0.131339	0.231485	0.422003	0.121789	0.432692	0.319792	0.384445	0.507038	0.302881	0.434054	0.194763	0.296886	0.212288	0.447826	0.482364	0.304485	0.313183	0.274876	0.409665	0.195797	0.39391	0.152941	0.382425	0.415471
Acr_W_back	0.162101	0.37638	0.228076	0.228584	0.422876	0.204393	0.27673	0.131371	0	0.441734	0.16997	0.437711	0.363991	0.487662	0.503592	0.540981	0.404239	0.252008	0.191714	0.25324	0.208949	0.181492	0.313459	0.16709	0.226608	0.355195	0.429741	0.189279	0.52248	0.430859	0.467197	0.530837	0.419932	0.444233	0.257115	0.41497	0.280343	0.437675	0.473346	0.42252	0.392619	0.338142	0.399124	0.235573	0.482376	0.239751	0.456507	0.500425
Acr_Transparent	0.282795	0.300835	0.229322	0.213534	0.272929	0.260042	0.407386	0.355912	0.441734	0	0.272674	0.127147	0.137027	0.180438	0.169568	0.103095	0.28996	0.208629	0.252732	0.188567	0.24205	0.260527	0.257758	0.277585	0.225074	0.20224	0.265288	0.252816	0.081202	0.115405	0.029935	0.266778	0.149683	0.263729	0.187271	0.156251	0.163267	0.325762	0.341258	0.155597	0.0518955	0.118367	0.309559	0.220294	0.0411451	0.20585	0.050386	0.0596513
Acr_W_nectary	0.0149389	0.262907	0.0890516	0.0591675	0.293072	0.0877911	0.240897	0.125379	0.16997	0.272674	0	0.273708	0.213853	0.343687	0.354984	0.373371	0.282673	0.108138	0.0232559	0.0843757	0.068498	0.0133343	0.187494	0.0116856	0.0802609	0.227861	0.296695	0.0299772	0.353745	0.276969	0.297517	0.384351	0.274383	0.308908	0.0871809	0.271345	0.110399	0.323325	0.357543	0.278385	0.2229	0.168938	0.285529	0.0729829	0.31359	0.0809237	0.286629	0.330895
Acr_Y_nectary	0.277849	0.189977	0.271531	0.223479	0.150909	0.300735	0.3245	0.38683	0.437711	0.127147	0.273708	0	0.237107	0.307111	0.296695	0.197259	0.172175	0.259072	0.250482	0.205731	0.274774	0.265462	0.171429	0.273311	0.262313	0.302403	0.141853	0.266501	0.169404	0.237682	0.118886	0.146544	0.268515	0.138247	0.192248	0.273743	0.175142	0.203347	0.215522	0.274797	0.112694	0.113497	0.193438	0.202744	0.146113	0.238246	0.0836944	0.139627
Acr_B_nectary	0.228045	0.36129	0.136027	0.164072	0.354409	0.16084	0.41951	0.252885	0.363991	0.137027	0.213853	0.237107	0	0.130096	0.141502	0.203159	0.362151	0.112172	0.202996	0.142785	0.15603	0.200594	0.295936	0.223347	0.138964	0.0664083	0.350421	0.185291	0.195811	0.067256	0.166121	0.383625	0.0611547	0.354242	0.156424	0.0595434	0.139797	0.403852	0.428025	0.065856	0.124748	0.15213	0.37705	0.19866	0.163068	0.132934	0.182952	0.188228
Violet_bright	0.357996	0.466763	0.262403	0.293871	0.447732	0.28336	0.543841	0.367743	0.487662	0.180438	0.343687	0.307111	0.130096	0	0.0261625	0.172665	0.461291	0.239216	0.333078	0.271772	0.283313	0.330476	0.409792	0.353344	0.266995	0.137373	0.441264	0.314779	0.184219	0.0771922	0.196736	0.446315	0.0693246	0.441346	0.283738	0.0730792	0.264583	0.499992	0.518552	0.0657033	0.205117	0.258889	0.479082	0.325945	0.175798	0.262844	0.228974	0.197131
Violet_opaque	0.368976	0.462897	0.276629	0.302925	0.440683	0.299262	0.547101	0.386237	0.503592	0.169568	0.354984	0.296695	0.141502	0.0261625	0	0.150008	0.455655	0.253017	0.342961	0.279837	0.297098	0.34168	0.409072	0.364178	0.280272	0.158144	0.433655	0.326702	0.163748	0.0801308	0.182577	0.432698	0.0837676	0.432846	0.290305	0.0893674	0.269897	0.493292	0.510317	0.0817636	0.200058	0.258055	0.474126	0.332146	0.159642	0.274102	0.216168	0.179286
BG_Brown_Acr	0.384165	0.385748	0.321142	0.314266	0.347776	0.350806	0.505323	0.446821	0.540981	0.103095	0.373371	0.197259	0.203159	0.172665	0.150008	0	0.369404	0.29857	0.354247	0.288995	0.336441	0.360854	0.35288	0.378947	0.318863	0.257192	0.3382	0.351718	0.02787	0.148598	0.0870045	0.307872	0.182823	0.332813	0.289338	0.191111	0.265299	0.399712	0.408337	0.186426	0.15499	0.220985	0.390544	0.323316	0.0626202	0.302138	0.11746	0.0580233
Acr_Yy	0.277568	0.032406	0.330594	0.262657	0.0288882	0.350617	0.191189	0.407683	0.404239	0.28996	0.282673	0.172175	0.362151	0.461291	0.455655	0.369404	0	0.330531	0.26353	0.261096	0.32217	0.28222	0.0955781	0.275441	0.318474	0.418185	0.0407347	0.293817	0.341539	0.385762	0.288448	0.148794	0.409679	0.0551948	0.240991	0.412757	0.241005	0.0430862	0.075074	0.415975	0.256204	0.210028	0.0219803	0.218313	0.316038	0.296884	0.253976	0.311634
Acr_Bb	0.123034	0.319815	0.0239394	0.0757084	0.331859	0.0522361	0.337979	0.148352	0.252008	0.208629	0.108138	0.259072	0.112172	0.239216	0.253017	0.29857	0.330531	0	0.103971	0.0696183	0.0441276	0.0957235	0.244988	0.119025	0.0282019	0.119959	0.331651	0.0781922	0.284408	0.178854	0.237719	0.395281	0.170169	0.340106	0.0897983	0.166181	0.0920348	0.373581	0.403911	0.173513	0.169328	0.146577	0.339899	0.12216	0.245852	0.0362088	0.239242	0.267916
Acr_Ww	0.0301063	0.245172	0.0888478	0.0410915	0.27273	0.0954272	0.236	0.146328	0.191714	0.252732	0.0232559	0.250482	0.202996	0.333078	0.342961	0.354247	0.26353	0.103971	0	0.0662338	0.0709739	0.0186927	0.169077	0.0249231	0.0780417	0.223493	0.275917	0.0331249	0.333923	0.263938	0.276864	0.361857	0.264056	0.287785	0.0658289	0.261633	0.0896025	0.304803	0.338569	0.268427	0.202308	0.146529	0.267489	0.0501289	0.293796	0.0717217	0.264857	0.310394
Acr_Yb	0.0955749	0.250236	0.0713674	0.0253605	0.263251	0.0971224	0.279507	0.181537	0.25324	0.188567	0.0843757	0.205731	0.142785	0.271772	0.279837	0.288995	0.261096	0.0696183	0.0662338	0	0.0696739	0.0719883	0.175724	0.0903756	0.0600467	0.175581	0.263574	0.0653974	0.269516	0.200075	0.214058	0.33352	0.20373	0.272721	0.02018	0.202301	0.0307511	0.304114	0.334782	0.208619	0.139596	0.0933506	0.270282	0.0577655	0.229368	0.0364866	0.205645	0.247198
Acr_By	0.0833081	0.30746	0.0214453	0.059769	0.32732	0.0286035	0.306659	0.115356	0.208949	0.24205	0.068498	0.274774	0.15603	0.283313	0.297098	0.336441	0.32217	0.0441276	0.0709739	0.0696739	0	0.0577759	0.231118	0.0800478	0.0177721	0.160901	0.328698	0.0394349	0.320456	0.222326	0.27005	0.402787	0.214295	0.338811	0.0866421	0.210259	0.0997576	0.364666	0.396923	0.217611	0.198007	0.161567	0.328873	0.104605	0.281028	0.0376351	0.267091	0.301701
Acr_Wb	0.0276204	0.263733	0.077598	0.0470953	0.291361	0.0796172	0.249432	0.12805	0.181492	0.260527	0.0133343	0.265462	0.200594	0.330476	0.34168	0.360854	0.28222	0.0957235	0.0186927	0.0719883	0.0577759	0	0.187706	0.0233284	0.0681551	0.215633	0.294471	0.0183556	0.341504	0.263635	0.285716	0.379498	0.261185	0.306247	0.0763964	0.258207	0.0990392	0.323462	0.357256	0.265223	0.211128	0.158804	0.286095	0.0678162	0.301355	0.0676606	0.275637	0.318992
Acr_Yw	0.182033	0.0764431	0.241767	0.172795	0.109984	0.259131	0.153956	0.312237	0.313459	0.257758	0.187494	0.171429	0.295936	0.409792	0.409072	0.35288	0.0955781	0.244988	0.169077	0.175724	0.231118	0.187706	0	0.179989	0.229491	0.344475	0.116317	0.200294	0.325901	0.332601	0.26614	0.220121	0.350296	0.130791	0.155702	0.351814	0.161604	0.13585	0.170132	0.3563	0.212559	0.151089	0.0984461	0.12652	0.292488	0.20969	0.236432	0.295924
Acr_Wy	0.00521796	0.254842	0.100432	0.0650246	0.286735	0.0994165	0.22936	0.132251	0.16709	0.277585	0.0116856	0.273311	0.223347	0.353344	0.364178	0.378947	0.275441	0.119025	0.0249231	0.0903756	0.0800478	0.0233284	0.179989	0	0.0913436	0.238898	0.290741	0.0411452	0.358766	0.285755	0.301786	0.380473	0.284091	0.303279	0.0907506	0.281231	0.114514	0.315644	0.350119	0.288204	0.227225	0.171052	0.277604	0.0709125	0.318631	0.0905231	0.289641	0.335311
Acr_Bw	0.0951921	0.305402	0.0122843	0.0567422	0.3221	0.0384523	0.313675	0.131339	0.226608	0.225074	0.0802609	0.262313	0.138964	0.266995	0.280272	0.318863	0.318474	0.0282019	0.0780417	0.0600467	0.0177721	0.0681551	0.229491	0.0913436	0	0.1476	0.322862	0.0502848	0.303111	0.204961	0.253308	0.393244	0.197818	0.332359	0.0789363	0.194031	0.0884522	0.361277	0.3928	0.201311	0.181884	0.148821	0.326297	0.103661	0.263794	0.0242456	0.251304	0.284716
Crochet_B	0.242792	0.414165	0.139531	0.190718	0.412892	0.153692	0.454261	0.231485	0.355195	0.20224	0.227861	0.302403	0.0664083	0.137373	0.158144	0.257192	0.418185	0.119959	0.223493	0.175581	0.160901	0.215633	0.344475	0.238898	0.1476	0	0.409819	0.197885	0.254118	0.109179	0.230701	0.448712	0.0796248	0.414764	0.193419	0.0719028	0.183059	0.46066	0.486704	0.0789152	0.190624	0.210145	0.431521	0.23326	0.224836	0.152579	0.249115	0.250288
Crochet_Y	0.29348	0.0715719	0.334641	0.268987	0.0119123	0.357298	0.23055	0.422003	0.429741	0.265288	0.296695	0.141853	0.350421	0.441264	0.433655	0.3382	0.0407347	0.331651	0.275917	0.263574	0.328698	0.294471	0.116317	0.290741	0.322862	0.409819	0	0.304072	0.310459	0.367409	0.260425	0.11037	0.393812	0.0156572	0.244011	0.397597	0.239985	0.061547	0.0779179	0.400164	0.236978	0.199674	0.0617076	0.227827	0.287817	0.300014	0.225356	0.281069
Crochet_W	0.0449074	0.276654	0.059338	0.0432646	0.301563	0.0623614	0.267492	0.121789	0.189279	0.252816	0.0299772	0.266501	0.185291	0.314779	0.326702	0.351718	0.293817	0.0781922	0.0331249	0.0653974	0.0394349	0.0183556	0.200294	0.0411452	0.0502848	0.197885	0.304072	0	0.333324	0.249402	0.278968	0.385549	0.245454	0.315297	0.0745173	0.242194	0.0949514	0.335583	0.368886	0.249311	0.204715	0.156799	0.298716	0.0762509	0.293264	0.0529665	0.271028	0.311877
BG_Black	0.363977	0.357925	0.306282	0.294582	0.319983	0.336507	0.47872	0.432692	0.52248	0.081202	0.353745	0.169404	0.195811	0.184219	0.163748	0.02787	0.341539	0.284408	0.333923	0.269516	0.320456	0.341504	0.325901	0.358766	0.303111	0.254118	0.310459	0.333324	0	0.148239	0.0610715	0.282685	0.184017	0.305224	0.268469	0.19212	0.244468	0.371986	0.380969	0.188363	0.132503	0.197102	0.362674	0.300889	0.0401544	0.285123	0.0899269	0.030276
PB	0.290652	0.390247	0.202783	0.22354	0.373339	0.228082	0.467742	0.319792	0.430859	0.115405	0.276969	0.237682	0.067256	0.0771922	0.0801308	0.148598	0.385762	0.178854	0.263938	0.200075	0.222326	0.263635	0.332601	0.285755	0.204961	0.109179	0.367409	0.249402	0.148239	0	0.138404	0.381154	0.0363093	0.368419	0.210198	0.0441282	0.189801	0.425183	0.44511	0.0414572	0.130432	0.181738	0.403099	0.252015	0.124895	0.196474	0.165785	0.149844
PW	0.306969	0.302357	0.257996	0.23862	0.269033	0.288822	0.418333	0.384445	0.467197	0.029935	0.297517	0.118886	0.166121	0.196736	0.182577	0.0870045	0.288448	0.237719	0.276864	0.214058	0.27005	0.285716	0.26614	0.301786	0.253308	0.230701	0.260425	0.278968	0.0610715	0.138404	0	0.250134	0.173935	0.25713	0.21106	0.180998	0.187295	0.321748	0.334325	0.179563	0.0746169	0.136726	0.308943	0.241517	0.0275955	0.233406	0.0352171	0.0337276
PY	0.384004	0.180982	0.403878	0.345467	0.121043	0.430626	0.339983	0.507038	0.530837	0.266778	0.384351	0.146544	0.383625	0.446315	0.432698	0.307872	0.148794	0.395281	0.361857	0.33352	0.402787	0.379498	0.220121	0.380473	0.393244	0.448712	0.11037	0.385549	0.282685	0.381154	0.250134	0	0.413445	0.094753	0.316244	0.419054	0.305043	0.145943	0.131303	0.419649	0.259205	0.249684	0.166633	0.311775	0.27388	0.369102	0.217368	0.258134
PcalB	0.288721	0.411882	0.193541	0.225225	0.399047	0.215558	0.478869	0.302881	0.419932	0.149683	0.274383	0.268515	0.0611547	0.0693246	0.0837676	0.182823	0.409679	0.170169	0.264056	0.20373	0.214295	0.261185	0.350296	0.284091	0.197818	0.0796248	0.393812	0.245454	0.184017	0.0363093	0.173935	0.413445	0	0.395818	0.216714	0.00831167	0.198834	0.450137	0.471721	0.00635857	0.158057	0.201553	0.426053	0.259006	0.161169	0.193574	0.199967	0.186151
PcalY	0.306155	0.086738	0.344	0.279251	0.0265522	0.367381	0.245837	0.434054	0.444233	0.263729	0.308908	0.138247	0.354242	0.441346	0.432846	0.332813	0.0551948	0.340106	0.287785	0.272721	0.338811	0.306247	0.130791	0.303279	0.332359	0.414764	0.0156572	0.315297	0.305224	0.368419	0.25713	0.094753	0.395818	0	0.253423	0.399889	0.248157	0.0683347	0.0775304	0.402177	0.23819	0.20488	0.0752022	0.239155	0.284289	0.309207	0.221927	0.276239
PcalW	0.0959228	0.23007	0.0906328	0.0312858	0.243477	0.114827	0.263555	0.194763	0.257115	0.187271	0.0871809	0.192248	0.156424	0.283738	0.290305	0.289338	0.240991	0.0897983	0.0658289	0.02018	0.0866421	0.0763964	0.155702	0.0907506	0.0789363	0.193419	0.244011	0.0745173	0.268469	0.210198	0.21106	0.316244	0.216714	0.253423	0	0.215881	0.024041	0.283994	0.314788	0.221882	0.136545	0.0826377	0.250102	0.0422931	0.228395	0.0561128	0.19945	0.244621
PcorB	0.285794	0.414345	0.189325	0.223267	0.40263	0.210584	0.478648	0.296886	0.41497	0.156251	0.271345	0.273743	0.0595434	0.0730792	0.0893674	0.191111	0.412757	0.166181	0.261633	0.202301	0.210259	0.258207	0.351814	0.281231	0.194031	0.0719028	0.397597	0.242194	0.19212	0.0441282	0.180998	0.419054	0.00831167	0.399889	0.215881	0	0.198659	0.453472	0.475514	0.00760554	0.162623	0.203941	0.428856	0.258144	0.168788	0.190729	0.20642	0.193856
PcorW	0.119707	0.233234	0.0988436	0.0523073	0.240622	0.126464	0.280043	0.212288	0.280343	0.163267	0.110399	0.175142	0.139797	0.264583	0.269897	0.265299	0.241005	0.0920348	0.0896025	0.0307511	0.0997576	0.0990392	0.161604	0.114514	0.0884522	0.183059	0.239985	0.0949514	0.244468	0.189801	0.187295	0.305043	0.198834	0.248157	0.024041	0.198659	0	0.284072	0.313317	0.204273	0.112713	0.0626088	0.252024	0.0627169	0.204381	0.0642154	0.176666	0.220798
PcorY	0.317514	0.0619522	0.373424	0.305285	0.0528532	0.393046	0.204515	0.447826	0.437675	0.325762	0.323325	0.203347	0.403852	0.499992	0.493292	0.399712	0.0430862	0.373581	0.304803	0.304114	0.364666	0.323462	0.13585	0.315644	0.361277	0.46066	0.061547	0.335583	0.371986	0.425183	0.321748	0.145943	0.450137	0.0683347	0.283994	0.453472	0.284072	0	0.0356887	0.45646	0.294999	0.251773	0.0388439	0.260503	0.34919	0.33983	0.286742	0.342616
PYy	0.352119	0.0975216	0.404855	0.337299	0.0738113	0.425419	0.235904	0.482364	0.473346	0.341258	0.357543	0.215522	0.428025	0.518552	0.510317	0.408337	0.075074	0.403911	0.338569	0.334782	0.396923	0.357256	0.170132	0.350119	0.3928	0.486704	0.0779179	0.368886	0.380969	0.44511	0.334325	0.131303	0.471721	0.0775304	0.314788	0.475514	0.313317	0.0356887	0	0.478073	0.314704	0.276717	0.0744657	0.293301	0.36135	0.370845	0.299107	0.352431
PBb	0.292793	0.41809	0.19672	0.229848	0.405388	0.21813	0.484314	0.304485	0.42252	0.155597	0.278385	0.274797	0.065856	0.0657033	0.0817636	0.186426	0.415975	0.173513	0.268427	0.208619	0.217611	0.265223	0.3563	0.288204	0.201311	0.0789152	0.400164	0.249311	0.188363	0.0414572	0.179563	0.419649	0.00635857	0.402177	0.221882	0.00760554	0.204273	0.45646	0.478073	0	0.164408	0.207736	0.432314	0.264168	0.166318	0.197684	0.205919	0.191186
PWw	0.232414	0.262859	0.187766	0.164035	0.242972	0.21871	0.359075	0.313183	0.392619	0.0518955	0.2229	0.112694	0.124748	0.205117	0.200058	0.15499	0.256204	0.169328	0.202308	0.139596	0.198007	0.211128	0.212559	0.227225	0.181884	0.190624	0.236978	0.204715	0.132503	0.130432	0.0746169	0.259205	0.158057	0.23819	0.136545	0.162623	0.112713	0.294999	0.314704	0.164408	0	0.067206	0.274253	0.168486	0.0927976	0.160761	0.0699139	0.108087
PYb	0.176054	0.210404	0.158084	0.113596	0.202926	0.187253	0.293135	0.274876	0.338142	0.118367	0.168938	0.113497	0.15213	0.258889	0.258055	0.220985	0.210028	0.146577	0.146529	0.0933506	0.161567	0.158804	0.151089	0.171052	0.148821	0.210145	0.199674	0.156799	0.197102	0.181738	0.136726	0.249684	0.201553	0.20488	0.0826377	0.203941	0.0626088	0.251773	0.276717	0.207736	0.067206	0	0.22526	0.105867	0.158385	0.12479	0.119456	0.170302
PBy	0.279349	0.0231248	0.338518	0.2699	0.0498088	0.357081	0.174389	0.409665	0.399124	0.309559	0.285529	0.193438	0.37705	0.479082	0.474126	0.390544	0.0219803	0.339899	0.267489	0.270282	0.328873	0.286095	0.0984461	0.277604	0.326297	0.431521	0.0617076	0.298716	0.362674	0.403099	0.308943	0.166633	0.426053	0.0752022	0.250102	0.428856	0.252024	0.0388439	0.0744657	0.432314	0.274253	0.22526	0	0.224357	0.336538	0.305475	0.274681	0.332687
PYw	0.0752596	0.202858	0.115933	0.0470795	0.225349	0.132725	0.221876	0.195797	0.235573	0.220294	0.0729829	0.202744	0.19866	0.325945	0.332146	0.323316	0.218313	0.12216	0.0501289	0.0577655	0.104605	0.0678162	0.12652	0.0709125	0.103661	0.23326	0.227827	0.0762509	0.300889	0.252015	0.241517	0.311775	0.259006	0.239155	0.0422931	0.258144	0.0627169	0.260503	0.293301	0.264168	0.168486	0.105867	0.224357	0	0.261284	0.0859777	0.225251	0.275237
PWb	0.323843	0.329873	0.267339	0.254428	0.296511	0.297772	0.444015	0.39391	0.482376	0.0411451	0.31359	0.146113	0.163068	0.175798	0.159642	0.0626202	0.316038	0.245852	0.293796	0.229368	0.281028	0.301355	0.292488	0.318631	0.263794	0.224836	0.287817	0.293264	0.0401544	0.124895	0.0275955	0.27388	0.161169	0.284289	0.228395	0.168788	0.204381	0.34919	0.36135	0.166318	0.0927976	0.158385	0.336538	0.261284	0	0.245396	0.0624607	0.0254711
PBw	0.0951513	0.285013	0.0349722	0.0395781	0.29958	0.0625114	0.302764	0.152941	0.239751	0.20585	0.0809237	0.238246	0.132934	0.262844	0.274102	0.302138	0.296884	0.0362088	0.0717217	0.0364866	0.0376351	0.0676606	0.20969	0.0905231	0.0242456	0.152579	0.300014	0.0529665	0.285123	0.196474	0.233406	0.369102	0.193574	0.309207	0.0561128	0.190729	0.0642154	0.33983	0.370845	0.197684	0.160761	0.12479	0.305475	0.0859777	0.245396	0	0.229606	0.265445
PWy	0.294725	0.268827	0.257511	0.22895	0.23409	0.288435	0.389774	0.382425	0.456507	0.050386	0.286629	0.0836944	0.182952	0.228974	0.216168	0.11746	0.253976	0.239242	0.264857	0.205645	0.267091	0.275637	0.236432	0.289641	0.251304	0.249115	0.225356	0.271028	0.0899269	0.165785	0.0352171	0.217368	0.199967	0.221927	0.19945	0.20642	0.176666	0.286742	0.299107	0.205919	0.0699139	0.119456	0.274681	0.225251	0.0624607	0.229606	0	0.0597033
Propalreverso	0.340501	0.327729	0.288856	0.271906	0.290426	0.319515	0.448973	0.415471	0.500425	0.0596513	0.330895	0.139627	0.188228	0.197131	0.179286	0.0580233	0.311634	0.267916	0.310394	0.247198	0.301701	0.318992	0.295924	0.335311	0.284716	0.250288	0.281069	0.311877	0.030276	0.149844	0.0337276	0.258134	0.186151	0.276239	0.244621	0.193856	0.220798	0.342616	0.352431	0.191186	0.108087	0.170302	0.332687	0.275237	0.0254711	0.265445	0.0597033	0
DISTANCE MATRIX BROWN BACKGROUND
	Acr_W	Acr_Y	Acr_B	Acr_W_corner	Acr_Y_corner	Acr_B_corner	Acr_Y_back	Acr_B_back	Acr_W_back	Acr_Transparent	Acr_W_nectary	Acr_Y_nectary	Acr_B_nectary	Violet_bright	Violet_opaque	BG_Brown_Acr	Acr_Yy	Acr_Bb	Acr_Ww	Acr_Yb	Acr_By	Acr_Wb	Acr_Yw	Acr_Wy	Acr_Bw	Crochet_B	Crochet_Y	Crochet_W	BG_Black	PB	PW	PY	PcalB	PcalY	PcalW	PcorB	PcorW	PcorY	PYy	PBb	PWw	PYb	PBy	PYw	PWb	PBw	PWy	Propalreverso
Acr_W	0	0.228114	0.0515263	0.0494024	0.251856	0.0538823	0.288586	0.145309	0.194646	0.234919	0.00440413	0.222062	0.133517	0.272523	0.272841	0.297023	0.243776	0.0657444	0.0256157	0.0430888	0.0345447	0.0140405	0.154548	0.00222419	0.0469197	0.150991	0.253181	0.0122621	0.313309	0.204949	0.285769	0.326061	0.197468	0.255469	0.0920724	0.191794	0.110442	0.285375	0.312454	0.202133	0.212736	0.113202	0.263378	0.0549195	0.287269	0.0282197	0.257118	0.317135
Acr_Y	0.228114	0	0.268773	0.224967	0.0588208	0.281914	0.196252	0.340242	0.337047	0.308229	0.23133	0.140697	0.303467	0.420853	0.400663	0.34224	0.0323624	0.270499	0.222513	0.216193	0.260893	0.233347	0.0736028	0.226862	0.260378	0.34857	0.0710578	0.238777	0.361289	0.351029	0.323291	0.193531	0.346801	0.10184	0.225284	0.34937	0.229915	0.0617452	0.0948509	0.366443	0.274063	0.172614	0.035619	0.190299	0.330313	0.241566	0.278511	0.348896
Acr_B	0.0515263	0.268773	0	0.0490932	0.284815	0.0345528	0.340106	0.155617	0.222291	0.209519	0.0513444	0.238082	0.090606	0.226496	0.230997	0.27333	0.280528	0.0202259	0.0464444	0.0544581	0.0233963	0.0396854	0.195696	0.0512937	0.00897351	0.0998429	0.28413	0.0491509	0.287845	0.162441	0.264842	0.34107	0.154631	0.281033	0.0814697	0.147206	0.0969138	0.32278	0.347175	0.155396	0.193521	0.12522	0.304383	0.0797783	0.264853	0.027788	0.243031	0.295282
Acr_W_corner	0.0494024	0.224967	0.0490932	0	0.237153	0.0770257	0.318066	0.189667	0.243861	0.185622	0.053001	0.189466	0.0948315	0.233208	0.229352	0.24762	0.234352	0.0456905	0.024068	0.0111694	0.0552302	0.0379202	0.153362	0.0473892	0.0401468	0.127128	0.235927	0.0580787	0.263942	0.16302	0.236452	0.292869	0.156012	0.23203	0.0428749	0.152284	0.0611759	0.276677	0.299858	0.165085	0.163443	0.0765563	0.260519	0.0351023	0.237883	0.0309951	0.20871	0.267786
Acr_Y_corner	0.251856	0.0588208	0.284815	0.237153	0	0.303924	0.25399	0.378046	0.384557	0.281498	0.255658	0.100827	0.302016	0.405507	0.380829	0.306383	0.0271919	0.282363	0.240614	0.230389	0.28157	0.254038	0.105933	0.250224	0.275946	0.352098	0.0133372	0.26358	0.324886	0.339057	0.287032	0.135206	0.336015	0.0468002	0.226584	0.340663	0.226491	0.0491972	0.0630647	0.358513	0.248073	0.17081	0.0641065	0.205192	0.294776	0.259434	0.242402	0.30976
Acr_B_corner	0.0538823	0.281914	0.0345528	0.0770257	0.303924	0	0.33212	0.121279	0.190921	0.243771	0.0509803	0.265647	0.121101	0.25208	0.259958	0.307636	0.296931	0.0538641	0.0643881	0.078616	0.0228408	0.0499031	0.208321	0.0550593	0.0408339	0.118167	0.304523	0.0442305	0.321943	0.191671	0.299336	0.36941	0.183754	0.304473	0.114404	0.175146	0.130649	0.338734	0.365184	0.181127	0.228073	0.153074	0.317222	0.100602	0.299267	0.0472106	0.277455	0.329705
Acr_Y_back	0.288586	0.196252	0.340106	0.318066	0.25399	0.33212	0	0.317	0.264202	0.467341	0.288916	0.32906	0.412815	0.549652	0.540429	0.514279	0.226799	0.352905	0.301037	0.306897	0.320679	0.301156	0.205758	0.288911	0.33511	0.439246	0.266822	0.292405	0.533435	0.478124	0.49675	0.389189	0.471745	0.298079	0.343095	0.469458	0.35636	0.232835	0.264332	0.483012	0.434658	0.309858	0.196968	0.287995	0.502367	0.31494	0.4539	0.525679
Acr_B_back	0.145309	0.340242	0.155617	0.189667	0.378046	0.121279	0.317	0	0.086849	0.36505	0.140934	0.364898	0.239818	0.360484	0.374214	0.428907	0.363674	0.17514	0.168998	0.186642	0.137216	0.152762	0.272571	0.147523	0.160768	0.222553	0.382291	0.133826	0.44319	0.307437	0.420395	0.468219	0.299525	0.390886	0.231354	0.289458	0.248839	0.401737	0.433141	0.291957	0.348655	0.258437	0.372121	0.199764	0.42047	0.159138	0.39692	0.450897
Acr_W_back	0.194646	0.337047	0.222291	0.243861	0.384557	0.190921	0.264202	0.086849	0	0.428276	0.190887	0.393937	0.311924	0.440359	0.450606	0.4911	0.365239	0.242513	0.220261	0.237549	0.200196	0.206208	0.280233	0.19675	0.225001	0.302885	0.391523	0.186052	0.506912	0.382502	0.480302	0.492941	0.374575	0.406961	0.286679	0.365617	0.305025	0.398133	0.43187	0.370273	0.407303	0.299779	0.364094	0.242436	0.481593	0.216775	0.451379	0.511599
Acr_Transparent	0.234919	0.308229	0.209519	0.185622	0.281498	0.243771	0.467341	0.36505	0.428276	0	0.23831	0.182826	0.132662	0.139004	0.105497	0.0639204	0.296666	0.189917	0.209676	0.193571	0.229523	0.222477	0.264389	0.232956	0.205021	0.177824	0.27178	0.242476	0.0786558	0.098639	0.0584771	0.242136	0.10213	0.24587	0.143936	0.114279	0.125809	0.33069	0.335666	0.128794	0.0341723	0.158375	0.336107	0.197711	0.0564385	0.211501	0.062656	0.0866978
Acr_W_nectary	0.00440413	0.23133	0.0513444	0.053001	0.255658	0.0509803	0.288916	0.140934	0.190887	0.23831	0	0.226433	0.135233	0.274014	0.274908	0.300565	0.247326	0.0666041	0.0294871	0.0471114	0.0327948	0.0162874	0.15781	0.00659567	0.0474434	0.151119	0.257093	0.00803576	0.316762	0.206869	0.289448	0.330425	0.199337	0.259611	0.0957922	0.193426	0.114141	0.288845	0.316109	0.20345	0.21643	0.117596	0.266529	0.0593206	0.290873	0.0298807	0.261074	0.320786
Acr_Y_nectary	0.222062	0.140697	0.238082	0.189466	0.100827	0.265647	0.32906	0.364898	0.393937	0.182826	0.226433	0	0.2276	0.312821	0.285105	0.205645	0.120479	0.229043	0.202437	0.187048	0.24302	0.218576	0.132079	0.219962	0.229285	0.281801	0.0899017	0.234259	0.224249	0.250747	0.186322	0.10406	0.249002	0.0632487	0.16292	0.255718	0.155711	0.14948	0.152878	0.273865	0.150374	0.112921	0.161124	0.167404	0.193994	0.218444	0.141614	0.209869
Acr_B_nectary	0.133517	0.303467	0.090606	0.0948315	0.302016	0.121101	0.412815	0.239818	0.311924	0.132662	0.135233	0.2276	0	0.1393	0.140534	0.195522	0.305897	0.0708639	0.114166	0.105987	0.113811	0.11948	0.237267	0.132282	0.0900311	0.0551756	0.297335	0.135961	0.207455	0.0720343	0.190997	0.32052	0.0643314	0.284007	0.0782597	0.0583334	0.0755257	0.347195	0.364576	0.0702541	0.127795	0.132141	0.337929	0.125953	0.189016	0.105384	0.180627	0.219019
Violet_bright	0.272523	0.420853	0.226496	0.233208	0.405507	0.25208	0.549652	0.360484	0.440359	0.139004	0.274014	0.312821	0.1393	0	0.0392099	0.167925	0.416015	0.208082	0.253408	0.244239	0.249839	0.258516	0.362801	0.271371	0.227573	0.13796	0.397615	0.274121	0.166317	0.071871	0.177855	0.380926	0.0779304	0.375735	0.207277	0.0810473	0.196207	0.454065	0.464107	0.071157	0.165321	0.250689	0.452741	0.261667	0.170406	0.244311	0.200457	0.189203
Violet_opaque	0.272841	0.400663	0.230997	0.229352	0.380829	0.259958	0.540429	0.374214	0.450606	0.105497	0.274908	0.285105	0.140534	0.0392099	0	0.128933	0.393267	0.211391	0.251398	0.239945	0.254288	0.258843	0.346975	0.271427	0.230545	0.153872	0.372128	0.276157	0.12712	0.0685562	0.139536	0.347275	0.0763869	0.348343	0.197762	0.0850339	0.18409	0.429837	0.437638	0.0833631	0.135108	0.234721	0.431217	0.254198	0.13186	0.245054	0.164947	0.150013
BG_Brown_Acr	0.297023	0.34224	0.27333	0.24762	0.306383	0.307636	0.514279	0.428907	0.4911	0.0639204	0.300565	0.205645	0.195522	0.167925	0.128933	0	0.325583	0.253795	0.271559	0.254946	0.29307	0.284961	0.308736	0.295003	0.268676	0.237452	0.295004	0.305075	0.0192257	0.150802	0.0193935	0.237624	0.156171	0.265	0.205215	0.16896	0.186858	0.354592	0.353491	0.180412	0.0855835	0.211157	0.366123	0.256626	0.0119979	0.274454	0.064081	0.0241501
Acr_Yy	0.243776	0.0323624	0.280528	0.234352	0.0271919	0.296931	0.226799	0.363674	0.365239	0.296666	0.247326	0.120479	0.305897	0.416015	0.393267	0.325583	0	0.280006	0.235093	0.226602	0.275098	0.2474	0.0916458	0.242312	0.271831	0.3539	0.0401779	0.255072	0.344361	0.347866	0.306351	0.162395	0.344279	0.0728262	0.228725	0.348004	0.230803	0.0423248	0.0696757	0.365563	0.262764	0.173756	0.0406452	0.200849	0.313809	0.25415	0.261507	0.330347
Acr_Bb	0.0657444	0.270499	0.0202259	0.0456905	0.282363	0.0538641	0.352905	0.17514	0.242513	0.189917	0.0666041	0.229043	0.0708639	0.208082	0.211391	0.253795	0.280006	0	0.0529907	0.0544432	0.0430082	0.0522192	0.198464	0.0649646	0.0194911	0.0865323	0.280737	0.0660837	0.268085	0.142863	0.245706	0.330877	0.135106	0.275302	0.0680043	0.128133	0.0814908	0.322329	0.345197	0.137203	0.174957	0.117248	0.306078	0.0802403	0.245502	0.0380881	0.225204	0.275948
Acr_Ww	0.0256157	0.222513	0.0464444	0.024068	0.240614	0.0643881	0.301037	0.168998	0.220261	0.209676	0.0294871	0.202437	0.114166	0.253408	0.251398	0.271559	0.235093	0.0529907	0	0.0177667	0.0415706	0.0164831	0.149307	0.0235196	0.0384979	0.139302	0.240713	0.0354873	0.287957	0.184263	0.260188	0.306451	0.177018	0.240088	0.0664866	0.172366	0.0848645	0.277238	0.302474	0.184047	0.18715	0.0911122	0.258107	0.0362162	0.261744	0.0190924	0.231588	0.29157
Acr_Yb	0.0430888	0.216193	0.0544581	0.0111694	0.230389	0.078616	0.306897	0.186642	0.237549	0.193571	0.0471114	0.187048	0.105987	0.244239	0.239945	0.254946	0.226602	0.0544432	0.0177667	0	0.0559819	0.0338951	0.144021	0.0409259	0.0455611	0.137649	0.229681	0.0532538	0.271583	0.173888	0.243225	0.290883	0.166936	0.227183	0.0497469	0.163355	0.0680882	0.268908	0.292835	0.176237	0.170189	0.0747587	0.251793	0.025911	0.244971	0.0314056	0.214039	0.274661
Acr_By	0.0345447	0.260893	0.0233963	0.0552302	0.28157	0.0228408	0.320679	0.137216	0.200196	0.229523	0.0327948	0.24302	0.113811	0.249839	0.254288	0.29307	0.275098	0.0430082	0.0415706	0.0559819	0	0.0276989	0.187308	0.035177	0.024807	0.121448	0.28198	0.0282801	0.308099	0.185737	0.283767	0.346864	0.177944	0.281657	0.0947319	0.170597	0.111819	0.31704	0.343065	0.178717	0.211621	0.130641	0.296332	0.0777863	0.28421	0.0246608	0.259736	0.314558
Acr_Wb	0.0140405	0.233347	0.0396854	0.0379202	0.254038	0.0499031	0.301156	0.152762	0.206208	0.222477	0.0162874	0.218576	0.11948	0.258516	0.258843	0.284961	0.2474	0.0522192	0.0164831	0.0338951	0.0276989	0	0.159794	0.0128849	0.0339586	0.138112	0.254632	0.0201928	0.301004	0.190919	0.274127	0.322621	0.183432	0.255073	0.0807665	0.177763	0.0990074	0.289342	0.315419	0.188187	0.201173	0.107558	0.268825	0.0515827	0.275389	0.0142913	0.246609	0.305397
Acr_Yw	0.154548	0.0736028	0.195696	0.153362	0.105933	0.208321	0.205758	0.272571	0.280233	0.264389	0.15781	0.132079	0.237267	0.362801	0.346975	0.308736	0.0916458	0.198464	0.149307	0.144021	0.187308	0.159794	0	0.153277	0.187439	0.279056	0.111642	0.165318	0.327926	0.291398	0.291055	0.218109	0.28631	0.127754	0.159397	0.287242	0.167231	0.131853	0.16132	0.303461	0.230915	0.112399	0.109032	0.118324	0.296794	0.1683	0.248157	0.319926
Acr_Wy	0.00222419	0.226862	0.0512937	0.0473892	0.250224	0.0550593	0.288911	0.147523	0.19675	0.232956	0.00659567	0.219962	0.132282	0.271371	0.271427	0.295003	0.242312	0.0649646	0.0235196	0.0409259	0.035177	0.0128849	0.153277	0	0.0463477	0.150511	0.251472	0.0143061	0.311322	0.203608	0.283702	0.323971	0.196151	0.253587	0.09	0.190585	0.108375	0.28396	0.310919	0.201069	0.210665	0.111001	0.262163	0.0527668	0.285227	0.0271717	0.254963	0.315076
Acr_Bw	0.0469197	0.260378	0.00897351	0.0401468	0.275946	0.0408339	0.33511	0.160768	0.225001	0.205021	0.0474434	0.229285	0.0900311	0.227573	0.230545	0.268676	0.271831	0.0194911	0.0384979	0.0455611	0.024807	0.0339586	0.187439	0.0463477	0	0.104187	0.275206	0.0466089	0.283537	0.162065	0.2597	0.332376	0.154347	0.27206	0.0738094	0.147557	0.0898227	0.314101	0.33835	0.156687	0.187909	0.116392	0.295995	0.0710121	0.25996	0.0206711	0.236813	0.290348
Crochet_B	0.150991	0.34857	0.0998429	0.127128	0.352098	0.118167	0.439246	0.222553	0.302885	0.177824	0.151119	0.281801	0.0551756	0.13796	0.153872	0.237452	0.3539	0.0865323	0.139302	0.137649	0.121448	0.138112	0.279056	0.150511	0.104187	0	0.348283	0.148859	0.246672	0.0920106	0.235968	0.375665	0.0848006	0.336796	0.125538	0.0725875	0.127263	0.395784	0.415039	0.070525	0.178877	0.181289	0.38371	0.16192	0.232678	0.124322	0.231334	0.261531
Crochet_Y	0.253181	0.0710578	0.28413	0.235927	0.0133372	0.304523	0.266822	0.382291	0.391523	0.27178	0.257093	0.0899017	0.297335	0.397615	0.372128	0.295004	0.0401779	0.280737	0.240713	0.229681	0.28198	0.254632	0.111642	0.251472	0.275206	0.348283	0	0.265074	0.313387	0.332019	0.275628	0.122513	0.329229	0.0335357	0.223013	0.334288	0.22188	0.059627	0.0674926	0.352239	0.238631	0.167222	0.0773509	0.204901	0.283472	0.259335	0.231139	0.297865
Crochet_W	0.0122621	0.238777	0.0491509	0.0580787	0.26358	0.0442305	0.292405	0.133826	0.186052	0.242476	0.00803576	0.234259	0.135961	0.274121	0.276157	0.305075	0.255072	0.0660837	0.0354873	0.0532538	0.0282801	0.0201928	0.165318	0.0143061	0.0466089	0.148859	0.265074	0	0.321044	0.207876	0.294309	0.338273	0.200252	0.267647	0.100944	0.193882	0.119197	0.296521	0.323931	0.203286	0.221362	0.124984	0.273907	0.067	0.295542	0.0317213	0.266703	0.325568
BG_Black	0.313309	0.361289	0.287845	0.263942	0.324886	0.321943	0.533435	0.44319	0.506912	0.0786558	0.316762	0.224249	0.207455	0.166317	0.12712	0.0192257	0.344361	0.268085	0.287957	0.271583	0.308099	0.301004	0.327926	0.311322	0.283537	0.246672	0.313387	0.321044	0	0.157581	0.0380371	0.252417	0.163579	0.283073	0.221842	0.176391	0.203551	0.37293	0.371196	0.186361	0.10337	0.229687	0.384932	0.274125	0.0312196	0.290139	0.0829033	0.0245827
PB	0.204949	0.351029	0.162441	0.16302	0.339057	0.191671	0.478124	0.307437	0.382502	0.098639	0.206869	0.250747	0.0720343	0.071871	0.0685562	0.150802	0.347866	0.142863	0.184263	0.173888	0.185737	0.190919	0.291398	0.203608	0.162065	0.0920106	0.332019	0.207876	0.157581	0	0.152933	0.328989	0.00793704	0.312517	0.135441	0.0194483	0.124464	0.386973	0.3992	0.0302318	0.113262	0.179651	0.38361	0.190266	0.148069	0.176989	0.159826	0.17488
PW	0.285769	0.323291	0.264842	0.236452	0.287032	0.299336	0.49675	0.420395	0.480302	0.0584771	0.289448	0.186322	0.190997	0.177855	0.139536	0.0193935	0.306351	0.245706	0.260188	0.243225	0.283767	0.274127	0.291055	0.283702	0.2597	0.235968	0.275628	0.294309	0.0380371	0.152933	0	0.21966	0.15753	0.245608	0.193702	0.170121	0.175328	0.335211	0.334139	0.18305	0.0730426	0.195811	0.346912	0.243367	0.00880983	0.264214	0.0448673	0.031529
PY	0.326061	0.193531	0.34107	0.292869	0.135206	0.36941	0.389189	0.468219	0.492941	0.242136	0.330425	0.10406	0.32052	0.380926	0.347275	0.237624	0.162395	0.330877	0.306451	0.290883	0.346864	0.322621	0.218109	0.323971	0.332376	0.375665	0.122513	0.338273	0.252417	0.328989	0.21966	0	0.329103	0.0934933	0.263492	0.338083	0.253812	0.165294	0.145944	0.355831	0.21705	0.216382	0.195384	0.271458	0.228465	0.322244	0.183364	0.230849
PcalB	0.197468	0.346801	0.154631	0.156012	0.336015	0.183754	0.471745	0.299525	0.374575	0.10213	0.199337	0.249002	0.0643314	0.0779304	0.0763869	0.156171	0.344279	0.135106	0.177018	0.166936	0.177944	0.183432	0.28631	0.196151	0.154347	0.0848006	0.329229	0.200252	0.163579	0.00793704	0.15753	0.329103	0	0.310373	0.129463	0.0128204	0.119143	0.383696	0.396529	0.0273204	0.114532	0.174939	0.379645	0.183783	0.152975	0.169457	0.162439	0.1803
PcalY	0.255469	0.10184	0.281033	0.23203	0.0468002	0.304473	0.298079	0.390886	0.406961	0.24587	0.259611	0.0632487	0.284007	0.375735	0.348343	0.265	0.0728262	0.275302	0.240088	0.227183	0.281657	0.255073	0.127754	0.253587	0.27206	0.336796	0.0335357	0.267647	0.283073	0.312517	0.245608	0.0934933	0.310373	0	0.213326	0.316437	0.209533	0.0907417	0.0898453	0.334549	0.213604	0.158624	0.110884	0.203872	0.253669	0.257977	0.201591	0.266689
PcalW	0.0920724	0.225284	0.0814697	0.0428749	0.226584	0.114404	0.343095	0.231354	0.286679	0.143936	0.0957922	0.16292	0.0782597	0.207277	0.197762	0.205215	0.228725	0.0680043	0.0664866	0.0497469	0.0947319	0.0807665	0.159397	0.09	0.0738094	0.125538	0.223013	0.100944	0.221842	0.135441	0.193702	0.263492	0.129463	0.213326	0	0.128852	0.0183825	0.270431	0.289562	0.144444	0.120665	0.0558137	0.259893	0.0569326	0.1953	0.0722896	0.166052	0.225087
PcorB	0.191794	0.34937	0.147206	0.152284	0.340663	0.175146	0.469458	0.289458	0.365617	0.114279	0.193426	0.255718	0.0583334	0.0810473	0.0850339	0.16896	0.348004	0.128133	0.172366	0.163355	0.170597	0.177763	0.287242	0.190585	0.147557	0.0725875	0.334288	0.193882	0.176391	0.0194483	0.170121	0.338083	0.0128204	0.316437	0.128852	0	0.120154	0.387913	0.401717	0.018147	0.12505	0.176911	0.382667	0.181573	0.165666	0.163621	0.173931	0.193093
PcorW	0.110442	0.229915	0.0969138	0.0611759	0.226491	0.130649	0.35636	0.248839	0.305025	0.125809	0.114141	0.155711	0.0755257	0.196207	0.18409	0.186858	0.230803	0.0814908	0.0848645	0.0680882	0.111819	0.0990074	0.167231	0.108375	0.0898227	0.127263	0.22188	0.119197	0.203551	0.124464	0.175328	0.253812	0.119143	0.209533	0.0183825	0.120154	0	0.27187	0.289069	0.136778	0.102295	0.0573837	0.263814	0.0732335	0.17692	0.0900651	0.148192	0.206706
PcorY	0.285375	0.0617452	0.32278	0.276677	0.0491972	0.338734	0.232835	0.401737	0.398133	0.33069	0.288845	0.14948	0.347195	0.454065	0.429837	0.354592	0.0423248	0.322329	0.277238	0.268908	0.31704	0.289342	0.131853	0.28396	0.314101	0.395784	0.059627	0.296521	0.37293	0.386973	0.335211	0.165294	0.383696	0.0907417	0.270431	0.387913	0.27187	0	0.0346039	0.405629	0.297268	0.215145	0.0375458	0.243137	0.34308	0.296309	0.290757	0.357133
PYy	0.312454	0.0948509	0.347175	0.299858	0.0630647	0.365184	0.264332	0.433141	0.43187	0.335666	0.316109	0.152878	0.364576	0.464107	0.437638	0.353491	0.0696757	0.345197	0.302474	0.292835	0.343065	0.315419	0.16132	0.310919	0.33835	0.415039	0.0674926	0.323931	0.371196	0.3992	0.334139	0.145944	0.396529	0.0898453	0.289562	0.401717	0.289069	0.0346039	0	0.419687	0.303207	0.233762	0.0718534	0.267424	0.342371	0.321414	0.290632	0.353685
PBb	0.202133	0.366443	0.155396	0.165085	0.358513	0.181127	0.483012	0.291957	0.370273	0.128794	0.20345	0.273865	0.0702541	0.071157	0.0833631	0.180412	0.365563	0.137203	0.184047	0.176237	0.178717	0.188187	0.303461	0.201069	0.156687	0.070525	0.352239	0.203286	0.186361	0.0302318	0.18305	0.355831	0.0273204	0.334549	0.144444	0.018147	0.136778	0.405629	0.419687	0	0.141827	0.193856	0.399935	0.195662	0.178039	0.173921	0.189604	0.204408
PWw	0.212736	0.274063	0.193521	0.163443	0.248073	0.228073	0.434658	0.348655	0.407303	0.0341723	0.21643	0.150374	0.127795	0.165321	0.135108	0.0855835	0.262764	0.174957	0.18715	0.170189	0.211621	0.201173	0.230915	0.210665	0.187909	0.178877	0.238631	0.221362	0.10337	0.113262	0.0730426	0.21705	0.114532	0.213604	0.120665	0.12505	0.102295	0.297268	0.303207	0.141827	0	0.127145	0.30208	0.171053	0.0750372	0.191497	0.0528324	0.104476
PYb	0.113202	0.172614	0.12522	0.0765563	0.17081	0.153074	0.309858	0.258437	0.299779	0.158375	0.117596	0.112921	0.132141	0.250689	0.234721	0.211157	0.173756	0.117248	0.0911122	0.0747587	0.130641	0.107558	0.112399	0.111001	0.116392	0.181289	0.167222	0.124984	0.229687	0.179651	0.195811	0.216382	0.174939	0.158624	0.0558137	0.176911	0.0573837	0.215145	0.233762	0.193856	0.127145	0	0.20643	0.0588643	0.19978	0.105984	0.158576	0.22688
PBy	0.263378	0.035619	0.304383	0.260519	0.0641065	0.317222	0.196968	0.372121	0.364094	0.336107	0.266529	0.161124	0.337929	0.452741	0.431217	0.366123	0.0406452	0.306078	0.258107	0.251793	0.296332	0.268825	0.109032	0.262163	0.295995	0.38371	0.0773509	0.273907	0.384932	0.38361	0.346912	0.195384	0.379645	0.110884	0.259893	0.382667	0.263814	0.0375458	0.0718534	0.399935	0.30208	0.20643	0	0.225895	0.354328	0.277152	0.302057	0.370992
PYw	0.0549195	0.190299	0.0797783	0.0351023	0.205192	0.100602	0.287995	0.199764	0.242436	0.197711	0.0593206	0.167404	0.125953	0.261667	0.254198	0.256626	0.200849	0.0802403	0.0362162	0.025911	0.0777863	0.0515827	0.118324	0.0527668	0.0710121	0.16192	0.204901	0.067	0.274125	0.190266	0.243367	0.271458	0.183783	0.203872	0.0569326	0.181573	0.0732335	0.243137	0.267424	0.195662	0.171053	0.0588643	0.225895	0	0.246017	0.0544603	0.210499	0.274887
PWb	0.287269	0.330313	0.264853	0.237883	0.294776	0.299267	0.502367	0.42047	0.481593	0.0564385	0.290873	0.193994	0.189016	0.170406	0.13186	0.0119979	0.313809	0.245502	0.261744	0.244971	0.28421	0.275389	0.296794	0.285227	0.25996	0.232678	0.283472	0.295542	0.0312196	0.148069	0.00880983	0.228465	0.152975	0.253669	0.1953	0.165666	0.17692	0.34308	0.342371	0.178039	0.0750372	0.19978	0.354328	0.246017	0	0.265147	0.0523803	0.0304484
PBw	0.0282197	0.241566	0.027788	0.0309951	0.259434	0.0472106	0.31494	0.159138	0.216775	0.211501	0.0298807	0.218444	0.105384	0.244311	0.245054	0.274454	0.25415	0.0380881	0.0190924	0.0314056	0.0246608	0.0142913	0.1683	0.0271717	0.0206711	0.124322	0.259335	0.0317213	0.290139	0.176989	0.264214	0.322244	0.169457	0.257977	0.0722896	0.163621	0.0900651	0.296309	0.321414	0.173921	0.191497	0.105984	0.277152	0.0544603	0.265147	0	0.238242	0.295319
PWy	0.257118	0.278511	0.243031	0.20871	0.242402	0.277455	0.4539	0.39692	0.451379	0.062656	0.261074	0.141614	0.180627	0.200457	0.164947	0.064081	0.261507	0.225204	0.231588	0.214039	0.259736	0.246609	0.248157	0.254963	0.236813	0.231334	0.231139	0.266703	0.0829033	0.159826	0.0448673	0.183364	0.162439	0.201591	0.166052	0.173931	0.148192	0.290757	0.290632	0.189604	0.0528324	0.158576	0.302057	0.210499	0.0523803	0.238242	0	0.0717989
Propalreverso	0.317135	0.348896	0.295282	0.267786	0.30976	0.329705	0.525679	0.450897	0.511599	0.0866978	0.320786	0.209869	0.219019	0.189203	0.150013	0.0241501	0.330347	0.275948	0.29157	0.274661	0.314558	0.305397	0.319926	0.315076	0.290348	0.261531	0.297865	0.325568	0.0245827	0.17488	0.031529	0.230849	0.1803	0.266689	0.225087	0.193093	0.206706	0.357133	0.353685	0.204408	0.104476	0.22688	0.370992	0.274887	0.0304484	0.295319	0.0717989	0

## Sheet: Graphs of color 
	W_1	B_1	W_2	B_2	Brown (Background)		Wave Length (nm)	WC	BC	WF	BF	Background													BROWN BACKGROUND		LEAF BACKGROUND
	2.5696	2.71934	14.7361	3.54535	4.90117		300	0.025696	0.0271934	0.147361	0.0354535	0.0490117													x	y	x	y
	2.4799	2.75817	15.0774	3.63324	5.03542		301	0.024799	0.0275817	0.150774	0.0363324	0.0503542												WC	0.259951	0.158049	0.226889	0.180295
	2.71339	2.85952	15.1865	3.78644	4.94878		302	0.0271339	0.0285952	0.151865	0.0378644	0.0494878												BC	0.216182	0.185237	0.13183	0.222389
	2.39455	2.5753	15.3254	3.52503	4.91351		303	0.0239455	0.025753	0.153254	0.0352503	0.0491351												WF	0.0750725	0.0528036	0.0224283	0.0697865
	2.57934	2.8094	15.6711	3.69377	4.94807		304	0.0257934	0.028094	0.156711	0.0369377	0.0494807												BF	0.0610291	0.193934	-0.0644584	0.20936
	2.73656	2.88355	15.9372	3.77736	5.04262		305	0.0273656	0.0288355	0.159372	0.0377736	0.0504262
	2.6056	2.62557	16.0308	3.59081	4.99991		306	0.026056	0.0262557	0.160308	0.0359081	0.0499991
	2.77802	2.89768	16.2826	3.84918	5.12638		307	0.0277802	0.0289768	0.162826	0.0384918	0.0512638
	2.19845	2.46201	16.0172	3.26297	4.44767		308	0.0219845	0.0246201	0.160172	0.0326297	0.0444767
	2.3593	2.65471	16.1526	3.49681	4.72366		309	0.023593	0.0265471	0.161526	0.0349681	0.0472366
	2.71795	2.84664	16.6619	3.73632	5.05717		310	0.0271795	0.0284664	0.166619	0.0373632	0.0505717
	2.49126	2.65964	16.6184	3.42213	4.7223		311	0.0249126	0.0265964	0.166184	0.0342213	0.047223
	2.55866	2.72174	16.9557	3.57632	4.95016		312	0.0255866	0.0272174	0.169557	0.0357632	0.0495016
	2.59192	2.75414	17.0625	3.61849	4.72028		313	0.0259192	0.0275414	0.170625	0.0361849	0.0472028
	2.53224	2.65295	17.3571	3.4302	4.74316		314	0.0253224	0.0265295	0.173571	0.034302	0.0474316
	2.55015	2.66145	17.4868	3.49682	4.65122		315	0.0255015	0.0266145	0.174868	0.0349682	0.0465122
	2.54047	2.77398	17.8022	3.58619	4.74857		316	0.0254047	0.0277398	0.178022	0.0358619	0.0474857
	2.26142	2.38493	17.3586	3.26531	4.37155		317	0.0226142	0.0238493	0.173586	0.0326531	0.0437155
	2.41639	2.55822	17.5903	3.40472	4.53459		318	0.0241639	0.0255822	0.175903	0.0340472	0.0453459
	2.03954	2.3139	17.7025	3.21968	4.25058		319	0.0203954	0.023139	0.177025	0.0321968	0.0425058													Matrix de Distancia Fondo Café
	2.62063	2.72365	18.4454	3.69514	4.8551		320	0.0262063	0.0272365	0.184454	0.0369514	0.048551													Señales	BC	BF
	2.60422	2.67724	18.2467	3.6975	4.73362		321	0.0260422	0.0267724	0.182467	0.036975	0.0473362													WC	0.0515263
	2.30963	2.51947	18.0983	3.41928	4.58696		322	0.0230963	0.0251947	0.180983	0.0341928	0.0458696													WF		0.141827
	2.24813	2.45095	18.1826	3.34946	4.3887		323	0.0224813	0.0245095	0.181826	0.0334946	0.043887
	2.35984	2.49373	18.3858	3.34632	4.76529		324	0.0235984	0.0249373	0.183858	0.0334632	0.0476529
	2.28997	2.52331	18.4023	3.45403	4.61968		325	0.0228997	0.0252331	0.184023	0.0345403	0.0461968
	2.04139	2.24281	18.2474	3.13896	4.36278		326	0.0204139	0.0224281	0.182474	0.0313896	0.0436278
	1.99822	2.15197	18.4779	3.17479	4.36947		327	0.0199822	0.0215197	0.184779	0.0317479	0.0436947
	1.78797	2.08882	18.4204	3.05246	4.17342		328	0.0178797	0.0208882	0.184204	0.0305246	0.0417342
	1.77253	2.02347	18.3178	2.93064	3.92813		329	0.0177253	0.0202347	0.183178	0.0293064	0.0392813
	1.63002	1.95645	18.4497	2.97198	4.07324		330	0.0163002	0.0195645	0.184497	0.0297198	0.0407324
	1.49186	1.73653	18.532	2.75908	3.80199		331	0.0149186	0.0173653	0.18532	0.0275908	0.0380199
	1.51116	1.84946	18.6867	2.74227	3.79434		332	0.0151116	0.0184946	0.186867	0.0274227	0.0379434
	1.43503	1.73881	18.7854	2.72904	4.01165		333	0.0143503	0.0173881	0.187854	0.0272904	0.0401165
	1.57802	1.84585	19.0463	2.83372	3.87789		334	0.0157802	0.0184585	0.190463	0.0283372	0.0387789
	1.57408	1.83404	19.0702	2.77693	4.17979		335	0.0157408	0.0183404	0.190702	0.0277693	0.0417979
	1.96688	2.14818	19.4508	3.19898	4.37429		336	0.0196688	0.0214818	0.194508	0.0319898	0.0437429
	1.48316	1.73192	19.1778	2.73342	4.11822		337	0.0148316	0.0173192	0.191778	0.0273342	0.0411822
	1.7692	2.02307	19.3442	2.98426	4.04439		338	0.017692	0.0202307	0.193442	0.0298426	0.0404439
	1.83269	2.13995	19.7961	3.03125	4.00874		339	0.0183269	0.0213995	0.197961	0.0303125	0.0400874
	2.09679	2.31424	20.0074	3.334	4.63674		340	0.0209679	0.0231424	0.200074	0.03334	0.0463674
	2.23323	2.58302	20.2678	3.52913	4.50318		341	0.0223323	0.0258302	0.202678	0.0352913	0.0450318
	2.18134	2.47596	20.4639	3.4414	4.74969		342	0.0218134	0.0247596	0.204639	0.034414	0.0474969
	2.59569	2.89708	20.757	3.82236	4.9007		343	0.0259569	0.0289708	0.20757	0.0382236	0.049007
	2.38078	2.65338	20.4418	3.68573	4.66177		344	0.0238078	0.0265338	0.204418	0.0368573	0.0466177
	2.30305	2.69996	20.5249	3.5006	4.35317		345	0.0230305	0.0269996	0.205249	0.035006	0.0435317
	2.40723	2.79059	20.609	3.54876	4.69999		346	0.0240723	0.0279059	0.20609	0.0354876	0.0469999
	2.58664	2.82422	20.5428	3.6769	5.00231		347	0.0258664	0.0282422	0.205428	0.036769	0.0500231
	3.03698	3.48049	21.1127	4.3016	5.14626		348	0.0303698	0.0348049	0.211127	0.043016	0.0514626
	2.81091	3.02364	21.096	3.76372	4.9971		349	0.0281091	0.0302364	0.21096	0.0376372	0.049971
	2.85332	3.27898	21.6678	3.782	5.1015		350	0.0285332	0.0327898	0.216678	0.03782	0.051015
	2.84014	3.2039	21.5303	3.70337	4.97692		351	0.0284014	0.032039	0.215303	0.0370337	0.0497692
	2.91869	3.2798	21.6568	3.71809	4.95577		352	0.0291869	0.032798	0.216568	0.0371809	0.0495577
	2.93835	3.30736	21.7244	3.78006	4.96999		353	0.0293835	0.0330736	0.217244	0.0378006	0.0496999
	3.08855	3.46946	21.7007	3.80193	5.02367		354	0.0308855	0.0346946	0.217007	0.0380193	0.0502367
	3.15803	3.50291	21.7136	3.79684	5.01855		355	0.0315803	0.0350291	0.217136	0.0379684	0.0501855
	3.16053	3.49558	21.7275	3.74831	5.07236		356	0.0316053	0.0349558	0.217275	0.0374831	0.0507236
	3.25435	3.57914	21.822	3.69294	4.96503		357	0.0325435	0.0357914	0.21822	0.0369294	0.0496503
	3.38168	3.69826	21.7156	3.78017	4.97244		358	0.0338168	0.0369826	0.217156	0.0378017	0.0497244
	3.53699	3.90048	21.8001	3.7658	5.10953		359	0.0353699	0.0390048	0.218001	0.037658	0.0510953
	3.55051	3.89744	21.7448	3.75344	5.05524		360	0.0355051	0.0389744	0.217448	0.0375344	0.0505524
	3.63478	3.97596	21.7067	3.71526	5.03767		361	0.0363478	0.0397596	0.217067	0.0371526	0.0503767
	3.80607	4.11237	21.903	3.75199	5.08066		362	0.0380607	0.0411237	0.21903	0.0375199	0.0508066
	3.9517	4.22931	21.7984	3.74246	5.04533		363	0.039517	0.0422931	0.217984	0.0374246	0.0504533
	3.96687	4.30185	21.8549	3.76327	5.07931		364	0.0396687	0.0430185	0.218549	0.0376327	0.0507931
	4.1655	4.41123	21.8748	3.71814	5.04994		365	0.041655	0.0441123	0.218748	0.0371814	0.0504994
	4.2584	4.59298	21.9712	3.74456	5.05602		366	0.042584	0.0459298	0.219712	0.0374456	0.0505602
	4.54773	4.76985	22.1343	3.82252	5.16599		367	0.0454773	0.0476985	0.221343	0.0382252	0.0516599
	4.70756	4.90579	22.1435	3.82196	5.12648		368	0.0470756	0.0490579	0.221435	0.0382196	0.0512648
	4.78899	5.01308	22.1701	3.84662	5.05839		369	0.0478899	0.0501308	0.221701	0.0384662	0.0505839
	5.01728	5.19411	22.1261	3.81216	5.08799		370	0.0501728	0.0519411	0.221261	0.0381216	0.0508799
	5.19237	5.34674	22.1706	3.82846	5.12147		371	0.0519237	0.0534674	0.221706	0.0382846	0.0512147
	5.44917	5.61036	22.3715	3.90049	5.17569		372	0.0544917	0.0561036	0.223715	0.0390049	0.0517569
	5.7036	5.78328	22.3414	3.90528	5.17131		373	0.057036	0.0578328	0.223414	0.0390528	0.0517131
	5.93976	6.00038	22.362	3.93387	5.21103		374	0.0593976	0.0600038	0.22362	0.0393387	0.0521103
	6.22491	6.23727	22.5524	3.96733	5.13717		375	0.0622491	0.0623727	0.225524	0.0396733	0.0513717
	6.55812	6.52076	22.6994	4.02995	5.21933		376	0.0655812	0.0652076	0.226994	0.0402995	0.0521933
	6.82481	6.87427	22.8604	4.04798	5.26681		377	0.0682481	0.0687427	0.228604	0.0404798	0.0526681
	7.08845	7.09562	22.9545	4.03562	5.20129		378	0.0708845	0.0709562	0.229545	0.0403562	0.0520129
	7.4542	7.38914	23.0803	4.13003	5.23031		379	0.074542	0.0738914	0.230803	0.0413003	0.0523031
	7.93384	7.76137	23.3204	4.20606	5.26161		380	0.0793384	0.0776137	0.233204	0.0420606	0.0526161
	8.35498	8.17693	23.5773	4.2829	5.25792		381	0.0835498	0.0817693	0.235773	0.042829	0.0525792
	8.81534	8.506	23.6492	4.29029	5.20758		382	0.0881534	0.08506	0.236492	0.0429029	0.0520758
	9.36984	9.02521	23.9556	4.35864	5.22074		383	0.0936984	0.0902521	0.239556	0.0435864	0.0522074
	9.95252	9.46925	24.2606	4.47386	5.29074		384	0.0995252	0.0946925	0.242606	0.0447386	0.0529074
	10.7091	10.1045	24.682	4.56318	5.31639		385	0.107091	0.101045	0.24682	0.0456318	0.0531639
	11.4592	10.7554	25.0413	4.69849	5.36143		386	0.114592	0.107554	0.250413	0.0469849	0.0536143
	12.4279	11.4554	25.4817	4.78067	5.39326		387	0.124279	0.114554	0.254817	0.0478067	0.0539326
	13.3433	12.1616	25.9229	4.89549	5.38574		388	0.133433	0.121616	0.259229	0.0489549	0.0538574
	14.4503	13.0385	26.4935	5.0821	5.40218		389	0.144503	0.130385	0.264935	0.050821	0.0540218
	15.7885	13.9882	27.186	5.25937	5.4939		390	0.157885	0.139882	0.27186	0.0525937	0.054939
	17.1021	14.9858	27.8147	5.3397	5.44307		391	0.171021	0.149858	0.278147	0.053397	0.0544307
	18.6284	16.0371	28.4504	5.49418	5.4824		392	0.186284	0.160371	0.284504	0.0549418	0.054824
	20.244	17.1858	29.3424	5.58698	5.44695		393	0.20244	0.171858	0.293424	0.0558698	0.0544695
	22.0629	18.3911	30.1748	5.76831	5.47695		394	0.220629	0.183911	0.301748	0.0576831	0.0547695
	24.0157	19.642	31.2067	5.84936	5.47267		395	0.240157	0.19642	0.312067	0.0584936	0.0547267
	26.2786	21.039	32.2951	6.03767	5.51561		396	0.262786	0.21039	0.322951	0.0603767	0.0551561
	28.5047	22.3894	33.4499	6.22252	5.49089		397	0.285047	0.223894	0.334499	0.0622252	0.0549089
	30.6852	23.6137	34.5919	6.39427	5.50982		398	0.306852	0.236137	0.345919	0.0639427	0.0550982
	33.2889	24.9969	35.8946	6.53465	5.464		399	0.332889	0.249969	0.358946	0.0653465	0.05464
	35.9829	26.4071	37.2199	6.70243	5.49792		400	0.359829	0.264071	0.372199	0.0670243	0.0549792
	38.7243	27.7543	38.56	6.83721	5.49905		401	0.387243	0.277543	0.3856	0.0683721	0.0549905
	41.6738	29.082	40.1748	7.01892	5.52279		402	0.416738	0.29082	0.401748	0.0701892	0.0552279
	44.6611	30.3997	41.8008	7.22507	5.521		403	0.446611	0.303997	0.418008	0.0722507	0.05521
	47.4361	31.3862	43.3349	7.32408	5.48716		404	0.474361	0.313862	0.433349	0.0732408	0.0548716
	50.4832	32.6278	45.0494	7.46714	5.50736		405	0.504832	0.326278	0.450494	0.0746714	0.0550736
	53.5889	33.6921	46.5982	7.64731	5.51016		406	0.535889	0.336921	0.465982	0.0764731	0.0551016
	56.3633	34.6631	48.1603	7.81226	5.50977		407	0.563633	0.346631	0.481603	0.0781226	0.0550977
	59.0364	35.4091	49.6913	7.98802	5.5365		408	0.590364	0.354091	0.496913	0.0798802	0.055365
	61.6005	36.1048	51.1077	8.12042	5.53251		409	0.616005	0.361048	0.511077	0.0812042	0.0553251
	64.0363	36.7936	52.4559	8.26165	5.51556		410	0.640363	0.367936	0.524559	0.0826165	0.0551556
	66.2551	37.3549	53.936	8.41513	5.51633		411	0.662551	0.373549	0.53936	0.0841513	0.0551633
	68.3397	37.8602	55.0732	8.50955	5.55729		412	0.683397	0.378602	0.550732	0.0850955	0.0555729
	69.9955	38.2728	56.0214	8.55178	5.53951		413	0.699955	0.382728	0.560214	0.0855178	0.0553951
	71.7595	38.7311	57.173	8.55431	5.54318		414	0.717595	0.387311	0.57173	0.0855431	0.0554318
	73.1308	39.0442	58.0068	8.59828	5.59564		415	0.731308	0.390442	0.580068	0.0859828	0.0559564
	74.1675	39.1481	58.5749	8.4718	5.58492		416	0.741675	0.391481	0.585749	0.084718	0.0558492
	75.2987	39.3993	59.3592	8.4353	5.56308		417	0.752987	0.393993	0.593592	0.084353	0.0556308
	75.999	39.4511	59.7778	8.43122	5.5768		418	0.75999	0.394511	0.597778	0.0843122	0.055768
	76.9232	39.6923	60.3675	8.42498	5.54076		419	0.769232	0.396923	0.603675	0.0842498	0.0554076
	77.3971	39.8636	60.6526	8.46385	5.59466		420	0.773971	0.398636	0.606526	0.0846385	0.0559466
	77.9752	40.0588	61.0107	8.6543	5.57006		421	0.779752	0.400588	0.610107	0.086543	0.0557006
	78.5401	40.3555	61.3281	8.82866	5.60899		422	0.785401	0.403555	0.613281	0.0882866	0.0560899
	79.0475	40.5916	61.5782	9.0423	5.60127		423	0.790475	0.405916	0.615782	0.090423	0.0560127
	79.3041	40.8803	61.8344	9.26862	5.561		424	0.793041	0.408803	0.618344	0.0926862	0.05561
	79.6703	41.1961	62.1285	9.43923	5.60451		425	0.796703	0.411961	0.621285	0.0943923	0.0560451
	80.0702	41.4332	62.3277	9.55103	5.62588		426	0.800702	0.414332	0.623277	0.0955103	0.0562588
	80.0612	41.8054	62.4605	9.64992	5.61995		427	0.800612	0.418054	0.624605	0.0964992	0.0561995
	80.3784	41.9187	62.6429	9.62011	5.61086		428	0.803784	0.419187	0.626429	0.0962011	0.0561086
	80.6968	42.3302	62.8735	9.6283	5.62566		429	0.806968	0.423302	0.628735	0.096283	0.0562566
	80.9228	42.4216	62.9594	9.58891	5.65088		430	0.809228	0.424216	0.629594	0.0958891	0.0565088
	81.1691	42.755	63.1299	9.64335	5.65565		431	0.811691	0.42755	0.631299	0.0964335	0.0565565
	81.3267	43.0056	63.3427	9.71529	5.64726		432	0.813267	0.430056	0.633427	0.0971529	0.0564726
	81.4173	43.2863	63.3903	9.92758	5.66016		433	0.814173	0.432863	0.633903	0.0992758	0.0566016
	81.615	43.538	63.4968	10.181	5.64824		434	0.81615	0.43538	0.634968	0.10181	0.0564824
	81.8431	44.0108	63.7944	10.4711	5.68837		435	0.818431	0.440108	0.637944	0.104711	0.0568837
	82.0145	44.3928	63.8871	10.7553	5.69925		436	0.820145	0.443928	0.638871	0.107553	0.0569925
	82.1627	44.7831	64.0425	11.0648	5.68907		437	0.821627	0.447831	0.640425	0.110648	0.0568907
	82.3499	45.1844	64.257	11.3778	5.69742		438	0.823499	0.451844	0.64257	0.113778	0.0569742
	82.3864	45.6848	64.2625	11.7309	5.69717		439	0.823864	0.456848	0.642625	0.117309	0.0569717
	82.5257	46.1069	64.4602	12.031	5.71238		440	0.825257	0.461069	0.644602	0.12031	0.0571238
	82.7942	46.6941	64.7434	12.3673	5.74934		441	0.827942	0.466941	0.647434	0.123673	0.0574934
	82.789	47.058	64.7417	12.599	5.71026		442	0.82789	0.47058	0.647417	0.12599	0.0571026
	82.9277	47.6199	64.855	12.9165	5.70876		443	0.829277	0.476199	0.64855	0.129165	0.0570876
	83.0907	48.0175	64.9888	13.1724	5.72605		444	0.830907	0.480175	0.649888	0.131724	0.0572605
	83.1133	48.3768	65.0814	13.4016	5.7242		445	0.831133	0.483768	0.650814	0.134016	0.057242
	83.2597	48.7648	65.1933	13.5412	5.72621		446	0.832597	0.487648	0.651933	0.135412	0.0572621
	83.3472	49.1283	65.3268	13.7131	5.70738		447	0.833472	0.491283	0.653268	0.137131	0.0570738
	83.3822	49.4011	65.452	13.8681	5.74467		448	0.833822	0.494011	0.65452	0.138681	0.0574467
	83.6328	49.7187	65.658	13.9938	5.74081		449	0.836328	0.497187	0.65658	0.139938	0.0574081
	83.8561	50.0204	65.7416	14.0892	5.74207		450	0.838561	0.500204	0.657416	0.140892	0.0574207
	83.7827	50.2335	65.9345	14.1789	5.72905		451	0.837827	0.502335	0.659345	0.141789	0.0572905
	83.8451	50.3875	65.9599	14.2895	5.72347		452	0.838451	0.503875	0.659599	0.142895	0.0572347
	84.1031	50.6284	66.2749	14.3685	5.70864		453	0.841031	0.506284	0.662749	0.143685	0.0570864
	83.9542	50.6975	66.2325	14.3925	5.71151		454	0.839542	0.506975	0.662325	0.143925	0.0571151
	84.2013	50.862	66.3715	14.4748	5.71138		455	0.842013	0.50862	0.663715	0.144748	0.0571138
	84.2302	50.9114	66.4254	14.4933	5.72129		456	0.842302	0.509114	0.664254	0.144933	0.0572129
	84.276	51.0481	66.5473	14.5216	5.7045		457	0.84276	0.510481	0.665473	0.145216	0.057045
	84.4843	51.1482	66.7373	14.535	5.70406		458	0.844843	0.511482	0.667373	0.14535	0.0570406
	84.507	51.1859	66.81	14.5417	5.68845		459	0.84507	0.511859	0.6681	0.145417	0.0568845
	84.4741	51.263	66.8959	14.5434	5.69643		460	0.844741	0.51263	0.668959	0.145434	0.0569643
	84.6164	51.343	67.1041	14.5749	5.69889		461	0.846164	0.51343	0.671041	0.145749	0.0569889
	84.6508	51.3077	67.1374	14.5836	5.69362		462	0.846508	0.513077	0.671374	0.145836	0.0569362
	84.803	51.3714	67.271	14.5844	5.68477		463	0.84803	0.513714	0.67271	0.145844	0.0568477
	84.856	51.3321	67.3662	14.5811	5.69201		464	0.84856	0.513321	0.673662	0.145811	0.0569201
	84.864	51.3778	67.4169	14.5632	5.70594		465	0.84864	0.513778	0.674169	0.145632	0.0570594
	84.9652	51.3919	67.5843	14.5586	5.69631		466	0.849652	0.513919	0.675843	0.145586	0.0569631
	84.9649	51.3248	67.5447	14.5082	5.67645		467	0.849649	0.513248	0.675447	0.145082	0.0567645
	85.0455	51.3232	67.6719	14.4354	5.67866		468	0.850455	0.513232	0.676719	0.144354	0.0567866
	85.1631	51.3457	67.7674	14.4141	5.68924		469	0.851631	0.513457	0.677674	0.144141	0.0568924
	85.1385	51.2779	67.8777	14.3361	5.67024		470	0.851385	0.512779	0.678777	0.143361	0.0567024
	85.2179	51.2375	67.9399	14.2829	5.69201		471	0.852179	0.512375	0.679399	0.142829	0.0569201
	85.1732	51.1644	68.0299	14.2151	5.67648		472	0.851732	0.511644	0.680299	0.142151	0.0567648
	85.3456	51.1352	68.1704	14.1385	5.6782		473	0.853456	0.511352	0.681704	0.141385	0.056782
	85.2904	50.9878	68.1836	14.0411	5.67029		474	0.852904	0.509878	0.681836	0.140411	0.0567029
	85.4457	51.029	68.3122	13.98	5.68857		475	0.854457	0.51029	0.683122	0.1398	0.0568857
	85.479	50.8913	68.376	13.8744	5.6758		476	0.85479	0.508913	0.68376	0.138744	0.056758
	85.5592	50.8767	68.5146	13.8154	5.69984		477	0.855592	0.508767	0.685146	0.138154	0.0569984
	85.5874	50.7593	68.6059	13.6925	5.66652		478	0.855874	0.507593	0.686059	0.136925	0.0566652
	85.5688	50.667	68.6939	13.5652	5.69173		479	0.855688	0.50667	0.686939	0.135652	0.0569173
	85.5346	50.4932	68.7149	13.441	5.67579		480	0.855346	0.504932	0.687149	0.13441	0.0567579
	85.6566	50.4481	68.8127	13.3366	5.70744		481	0.856566	0.504481	0.688127	0.133366	0.0570744
	85.6322	50.3191	68.9296	13.2082	5.68741		482	0.856322	0.503191	0.689296	0.132082	0.0568741
	85.7114	50.1353	69.0123	13.0504	5.69511		483	0.857114	0.501353	0.690123	0.130504	0.0569511
	85.6813	50.0964	69.0456	12.9267	5.67744		484	0.856813	0.500964	0.690456	0.129267	0.0567744
	85.7386	49.9454	69.1643	12.7896	5.69212		485	0.857386	0.499454	0.691643	0.127896	0.0569212
	85.8327	49.823	69.283	12.7018	5.69996		486	0.858327	0.49823	0.69283	0.127018	0.0569996
	85.7766	49.5677	69.3195	12.5323	5.69586		487	0.857766	0.495677	0.693195	0.125323	0.0569586
	85.823	49.485	69.4274	12.3997	5.69616		488	0.85823	0.49485	0.694274	0.123997	0.0569616
	85.8422	49.2381	69.4769	12.2571	5.71602		489	0.858422	0.492381	0.694769	0.122571	0.0571602
	85.8314	49.0926	69.5018	12.0883	5.70753		490	0.858314	0.490926	0.695018	0.120883	0.0570753
	85.9678	48.9906	69.6709	11.9576	5.72181		491	0.859678	0.489906	0.696709	0.119576	0.0572181
	85.8701	48.7464	69.6871	11.8055	5.72149		492	0.858701	0.487464	0.696871	0.118055	0.0572149
	86.0315	48.6531	69.8896	11.655	5.72617		493	0.860315	0.486531	0.698896	0.11655	0.0572617
	85.947	48.3521	69.9139	11.5001	5.73087		494	0.85947	0.483521	0.699139	0.115001	0.0573087
	85.9098	48.1576	69.8318	11.339	5.73328		495	0.859098	0.481576	0.698318	0.11339	0.0573328
	85.9091	47.9099	69.9709	11.1703	5.74092		496	0.859091	0.479099	0.699709	0.111703	0.0574092
	86.0141	47.7299	70.0292	11.0282	5.73367		497	0.860141	0.477299	0.700292	0.110282	0.0573367
	85.9662	47.4847	70.096	10.8558	5.75243		498	0.859662	0.474847	0.70096	0.108558	0.0575243
	86.0921	47.2667	70.2169	10.7098	5.74988		499	0.860921	0.472667	0.702169	0.107098	0.0574988
	86.1045	47.0018	70.2409	10.549	5.76361		500	0.861045	0.470018	0.702409	0.10549	0.0576361
	86.1632	46.7115	70.3542	10.4029	5.76997		501	0.861632	0.467115	0.703542	0.104029	0.0576997
	86.0701	46.4689	70.3116	10.2085	5.76901		502	0.860701	0.464689	0.703116	0.102085	0.0576901
	86.1026	46.1521	70.3504	10.0524	5.76636		503	0.861026	0.461521	0.703504	0.100524	0.0576636
	86.1218	45.8587	70.3865	9.8834	5.79284		504	0.861218	0.458587	0.703865	0.098834	0.0579284
	86.1919	45.4929	70.4173	9.72155	5.79388		505	0.861919	0.454929	0.704173	0.0972155	0.0579388
	86.1248	45.1962	70.4306	9.54498	5.81328		506	0.861248	0.451962	0.704306	0.0954498	0.0581328
	86.1697	44.8831	70.5485	9.37867	5.80292		507	0.861697	0.448831	0.705485	0.0937867	0.0580292
	86.0814	44.5044	70.4958	9.21181	5.80971		508	0.860814	0.445044	0.704958	0.0921181	0.0580971
	86.1474	44.1941	70.4958	9.03293	5.80079		509	0.861474	0.441941	0.704958	0.0903293	0.0580079
	86.0598	43.7558	70.4943	8.85764	5.83445		510	0.860598	0.437558	0.704943	0.0885764	0.0583445
	86.1114	43.3884	70.546	8.66932	5.82352		511	0.861114	0.433884	0.70546	0.0866932	0.0582352
	86.2485	42.9876	70.6056	8.53141	5.85112		512	0.862485	0.429876	0.706056	0.0853141	0.0585112
	86.1864	42.5419	70.6134	8.35236	5.84412		513	0.861864	0.425419	0.706134	0.0835236	0.0584412
	86.1617	42.1033	70.6781	8.17517	5.84414		514	0.861617	0.421033	0.706781	0.0817517	0.0584414
	86.1781	41.6854	70.7096	7.99773	5.84793		515	0.861781	0.416854	0.707096	0.0799773	0.0584793
	86.1465	41.1836	70.6576	7.83009	5.86592		516	0.861465	0.411836	0.706576	0.0783009	0.0586592
	86.2111	40.7691	70.6944	7.65212	5.87928		517	0.862111	0.407691	0.706944	0.0765212	0.0587928
	86.2158	40.2896	70.6662	7.50644	5.89253		518	0.862158	0.402896	0.706662	0.0750644	0.0589253
	86.2465	39.7801	70.7084	7.33282	5.8888		519	0.862465	0.397801	0.707084	0.0733282	0.058888
	86.2058	39.2529	70.6866	7.18441	5.88618		520	0.862058	0.392529	0.706866	0.0718441	0.0588618
	86.1332	38.7835	70.6424	7.02855	5.90353		521	0.861332	0.387835	0.706424	0.0702855	0.0590353
	86.2182	38.2605	70.6568	6.88118	5.92275		522	0.862182	0.382605	0.706568	0.0688118	0.0592275
	86.1205	37.7107	70.6749	6.73588	5.92254		523	0.861205	0.377107	0.706749	0.0673588	0.0592254
	86.2266	37.1897	70.6738	6.59739	5.93647		524	0.862266	0.371897	0.706738	0.0659739	0.0593647
	86.1634	36.6989	70.6423	6.45992	5.95891		525	0.861634	0.366989	0.706423	0.0645992	0.0595891
	86.2031	36.1366	70.6979	6.30144	5.93602		526	0.862031	0.361366	0.706979	0.0630144	0.0593602
	86.1699	35.6029	70.7228	6.1939	5.9583		527	0.861699	0.356029	0.707228	0.061939	0.059583
	86.1484	35.0908	70.6479	6.04983	5.9825		528	0.861484	0.350908	0.706479	0.0604983	0.059825
	86.2185	34.5238	70.6673	5.93083	5.97916		529	0.862185	0.345238	0.706673	0.0593083	0.0597916
	86.1824	33.9787	70.6924	5.79847	5.99217		530	0.861824	0.339787	0.706924	0.0579847	0.0599217
	86.1852	33.4472	70.6872	5.70077	5.9986		531	0.861852	0.334472	0.706872	0.0570077	0.059986
	86.2116	32.9411	70.7177	5.57785	6.01099		532	0.862116	0.329411	0.707177	0.0557785	0.0601099
	86.2075	32.3745	70.7317	5.46017	6.01377		533	0.862075	0.323745	0.707317	0.0546017	0.0601377
	86.2038	31.7863	70.6954	5.37223	6.03425		534	0.862038	0.317863	0.706954	0.0537223	0.0603425
	86.2206	31.2982	70.8311	5.27799	6.06353		535	0.862206	0.312982	0.708311	0.0527799	0.0606353
	86.199	30.7491	70.7755	5.16486	6.08129		536	0.86199	0.307491	0.707755	0.0516486	0.0608129
	86.1306	30.2148	70.7873	5.05671	6.0675		537	0.861306	0.302148	0.707873	0.0505671	0.060675
	86.0515	29.6643	70.832	4.97757	6.11457		538	0.860515	0.296643	0.70832	0.0497757	0.0611457
	86.0865	29.0771	70.7581	4.88088	6.14979		539	0.860865	0.290771	0.707581	0.0488088	0.0614979
	86.119	28.5827	70.7897	4.80309	6.14699		540	0.86119	0.285827	0.707897	0.0480309	0.0614699
	86.1351	28.0325	70.812	4.72595	6.16492		541	0.861351	0.280325	0.70812	0.0472595	0.0616492
	85.9588	27.4952	70.7984	4.63407	6.16955		542	0.859588	0.274952	0.707984	0.0463407	0.0616955
	86.0965	26.9829	70.7865	4.54139	6.1977		543	0.860965	0.269829	0.707865	0.0454139	0.061977
	86.0727	26.4722	70.8378	4.48364	6.22931		544	0.860727	0.264722	0.708378	0.0448364	0.0622931
	86.0992	25.9534	70.8945	4.41017	6.24991		545	0.860992	0.259534	0.708945	0.0441017	0.0624991
	86.0429	25.3998	70.7835	4.35118	6.28627		546	0.860429	0.253998	0.707835	0.0435118	0.0628627
	86.0071	24.8955	70.829	4.27822	6.31962		547	0.860071	0.248955	0.70829	0.0427822	0.0631962
	85.9996	24.4362	70.7677	4.21559	6.34031		548	0.859996	0.244362	0.707677	0.0421559	0.0634031
	86.0283	23.9375	70.849	4.16154	6.38289		549	0.860283	0.239375	0.70849	0.0416154	0.0638289
	85.9243	23.4267	70.8093	4.10289	6.3972		550	0.859243	0.234267	0.708093	0.0410289	0.063972
	86.0441	22.9665	70.8746	4.04029	6.42838		551	0.860441	0.229665	0.708746	0.0404029	0.0642838
	85.9497	22.4707	70.8403	3.99506	6.48283		552	0.859497	0.224707	0.708403	0.0399506	0.0648283
	86.0046	21.9839	70.8299	3.94973	6.5451		553	0.860046	0.219839	0.708299	0.0394973	0.065451
	85.9475	21.5014	70.7921	3.89311	6.57254		554	0.859475	0.215014	0.707921	0.0389311	0.0657254
	85.9969	21.0575	70.7896	3.86555	6.64356		555	0.859969	0.210575	0.707896	0.0386555	0.0664356
	85.8414	20.5808	70.7463	3.80495	6.69249		556	0.858414	0.205808	0.707463	0.0380495	0.0669249
	85.8648	20.1578	70.7034	3.75921	6.73505		557	0.858648	0.201578	0.707034	0.0375921	0.0673505
	85.7793	19.7125	70.674	3.73433	6.80259		558	0.857793	0.197125	0.70674	0.0373433	0.0680259
	85.8829	19.3497	70.6972	3.69428	6.85642		559	0.858829	0.193497	0.706972	0.0369428	0.0685642
	85.8802	18.9384	70.6745	3.67234	6.94294		560	0.858802	0.189384	0.706745	0.0367234	0.0694294
	85.8279	18.5695	70.6344	3.64767	7.0083		561	0.858279	0.185695	0.706344	0.0364767	0.070083
	85.8652	18.2109	70.7032	3.62053	7.07406		562	0.858652	0.182109	0.707032	0.0362053	0.0707406
	85.8703	17.8352	70.6428	3.57541	7.14127		563	0.858703	0.178352	0.706428	0.0357541	0.0714127
	85.7266	17.5158	70.5986	3.56167	7.20986		564	0.857266	0.175158	0.705986	0.0356167	0.0720986
	85.7737	17.2493	70.5723	3.55654	7.28259		565	0.857737	0.172493	0.705723	0.0355654	0.0728259
	85.7354	16.9368	70.5011	3.54185	7.40094		566	0.857354	0.169368	0.705011	0.0354185	0.0740094
	85.7205	16.6595	70.5622	3.50882	7.46227		567	0.857205	0.166595	0.705622	0.0350882	0.0746227
	85.6682	16.4074	70.5851	3.50888	7.55768		568	0.856682	0.164074	0.705851	0.0350888	0.0755768
	85.788	16.1917	70.5746	3.48999	7.61933		569	0.85788	0.161917	0.705746	0.0348999	0.0761933
	85.5843	15.9205	70.5124	3.48658	7.71889		570	0.855843	0.159205	0.705124	0.0348658	0.0771889
	85.6125	15.73	70.5174	3.46108	7.78967		571	0.856125	0.1573	0.705174	0.0346108	0.0778967
	85.709	15.5486	70.6149	3.45047	7.89613		572	0.85709	0.155486	0.706149	0.0345047	0.0789613
	85.5424	15.3422	70.5426	3.42678	7.97312		573	0.855424	0.153422	0.705426	0.0342678	0.0797312
	85.6539	15.1858	70.6318	3.4419	8.0516		574	0.856539	0.151858	0.706318	0.034419	0.080516
	85.6081	15.0163	70.5569	3.41922	8.13691		575	0.856081	0.150163	0.705569	0.0341922	0.0813691
	85.5078	14.8611	70.6473	3.42179	8.21585		576	0.855078	0.148611	0.706473	0.0342179	0.0821585
	85.5088	14.7189	70.6522	3.40978	8.29603		577	0.855088	0.147189	0.706522	0.0340978	0.0829603
	85.5376	14.6207	70.6847	3.41	8.37108		578	0.855376	0.146207	0.706847	0.0341	0.0837108
	85.5777	14.4935	70.7127	3.40642	8.45034		579	0.855777	0.144935	0.707127	0.0340642	0.0845034
	85.6088	14.3796	70.7502	3.39637	8.52213		580	0.856088	0.143796	0.707502	0.0339637	0.0852213
	85.5418	14.2614	70.6912	3.39536	8.60377		581	0.855418	0.142614	0.706912	0.0339536	0.0860377
	85.4487	14.1592	70.744	3.39282	8.66114		582	0.854487	0.141592	0.70744	0.0339282	0.0866114
	85.4259	14.0717	70.7326	3.37968	8.72276		583	0.854259	0.140717	0.707326	0.0337968	0.0872276
	85.4327	13.9626	70.8129	3.375	8.78778		584	0.854327	0.139626	0.708129	0.03375	0.0878778
	85.4395	13.8875	70.8359	3.37341	8.83647		585	0.854395	0.138875	0.708359	0.0337341	0.0883647
	85.3493	13.797	70.8108	3.35906	8.89007		586	0.853493	0.13797	0.708108	0.0335906	0.0889007
	85.4424	13.7199	70.9677	3.37223	8.94149		587	0.854424	0.137199	0.709677	0.0337223	0.0894149
	85.3423	13.644	70.8829	3.36968	8.9665		588	0.853423	0.13644	0.708829	0.0336968	0.089665
	85.3103	13.565	70.9247	3.3567	9.0298		589	0.853103	0.13565	0.709247	0.033567	0.090298
	85.2785	13.4785	70.9264	3.35542	9.06344		590	0.852785	0.134785	0.709264	0.0335542	0.0906344
	85.3158	13.4124	70.8976	3.35556	9.08331		591	0.853158	0.134124	0.708976	0.0335556	0.0908331
	85.1735	13.319	70.9637	3.3454	9.12356		592	0.851735	0.13319	0.709637	0.033454	0.0912356
	85.3331	13.2603	71.0034	3.34557	9.16149		593	0.853331	0.132603	0.710034	0.0334557	0.0916149
	85.1833	13.1627	70.9391	3.33355	9.18213		594	0.851833	0.131627	0.709391	0.0333355	0.0918213
	85.0962	13.0918	70.8819	3.33765	9.19914		595	0.850962	0.130918	0.708819	0.0333765	0.0919914
	85.1112	13.0105	70.9793	3.32973	9.2276		596	0.851112	0.130105	0.709793	0.0332973	0.092276
	85.1068	12.9299	70.9259	3.33366	9.24783		597	0.851068	0.129299	0.709259	0.0333366	0.0924783
	85.1287	12.8549	71.0287	3.32847	9.27029		598	0.851287	0.128549	0.710287	0.0332847	0.0927029
	85.087	12.768	70.9647	3.32674	9.28608		599	0.85087	0.12768	0.709647	0.0332674	0.0928608
	85.0873	12.6916	70.9873	3.33549	9.28601		600	0.850873	0.126916	0.709873	0.0333549	0.0928601
	84.9639	12.6018	70.8608	3.32388	9.30241		601	0.849639	0.126018	0.708608	0.0332388	0.0930241
	84.9996	12.5306	70.8439	3.32312	9.29384		602	0.849996	0.125306	0.708439	0.0332312	0.0929384
	84.9576	12.4607	70.8936	3.31547	9.31345		603	0.849576	0.124607	0.708936	0.0331547	0.0931345
	84.9793	12.3865	70.861	3.32317	9.30471		604	0.849793	0.123865	0.70861	0.0332317	0.0930471
	85.0076	12.3463	70.8936	3.32123	9.32074		605	0.850076	0.123463	0.708936	0.0332123	0.0932074
	84.9072	12.2447	70.7946	3.32053	9.32108		606	0.849072	0.122447	0.707946	0.0332053	0.0932108
	84.8994	12.1983	70.8139	3.31477	9.31063		607	0.848994	0.121983	0.708139	0.0331477	0.0931063
	84.8632	12.1414	70.7974	3.31802	9.32221		608	0.848632	0.121414	0.707974	0.0331802	0.0932221
	84.8174	12.0961	70.8499	3.31028	9.31726		609	0.848174	0.120961	0.708499	0.0331028	0.0931726
	84.816	12.0662	70.8308	3.31378	9.30666		610	0.84816	0.120662	0.708308	0.0331378	0.0930666
	84.7711	12.0263	70.823	3.30814	9.29707		611	0.847711	0.120263	0.70823	0.0330814	0.0929707
	84.743	11.9662	70.7814	3.30125	9.29933		612	0.84743	0.119662	0.707814	0.0330125	0.0929933
	84.7908	11.9515	70.9012	3.30533	9.29918		613	0.847908	0.119515	0.709012	0.0330533	0.0929918
	84.678	11.9188	70.8365	3.30804	9.29637		614	0.84678	0.119188	0.708365	0.0330804	0.0929637
	84.6578	11.9255	70.8382	3.30172	9.29726		615	0.846578	0.119255	0.708382	0.0330172	0.0929726
	84.6778	11.9034	70.9281	3.3087	9.28967		616	0.846778	0.119034	0.709281	0.033087	0.0928967
	84.5682	11.9089	70.8926	3.2972	9.27746		617	0.845682	0.119089	0.708926	0.032972	0.0927746
	84.5366	11.8954	70.8516	3.29692	9.26493		618	0.845366	0.118954	0.708516	0.0329692	0.0926493
	84.5726	11.9018	70.8765	3.29803	9.28099		619	0.845726	0.119018	0.708765	0.0329803	0.0928099
	84.515	11.9194	70.9113	3.30632	9.25454		620	0.84515	0.119194	0.709113	0.0330632	0.0925454
	84.5694	11.934	70.9362	3.30212	9.2593		621	0.845694	0.11934	0.709362	0.0330212	0.092593
	84.4354	11.9485	70.9039	3.30303	9.22055		622	0.844354	0.119485	0.709039	0.0330303	0.0922055
	84.4842	11.9747	70.9651	3.30434	9.24418		623	0.844842	0.119747	0.709651	0.0330434	0.0924418
	84.4991	12.021	71.0518	3.30051	9.22636		624	0.844991	0.12021	0.710518	0.0330051	0.0922636
	84.394	12.0278	71.0207	3.28435	9.2084		625	0.84394	0.120278	0.710207	0.0328435	0.092084
	84.3508	12.0936	70.9866	3.2996	9.20368		626	0.843508	0.120936	0.709866	0.032996	0.0920368
	84.3901	12.14	71.0783	3.29824	9.19896		627	0.843901	0.1214	0.710783	0.0329824	0.0919896
	84.3421	12.1966	71.096	3.29173	9.20309		628	0.843421	0.121966	0.71096	0.0329173	0.0920309
	84.3443	12.2368	71.1233	3.29054	9.19107		629	0.843443	0.122368	0.711233	0.0329054	0.0919107
	84.3111	12.2918	71.1341	3.29534	9.16716		630	0.843111	0.122918	0.711341	0.0329534	0.0916716
	84.2749	12.3485	71.1834	3.30387	9.16436		631	0.842749	0.123485	0.711834	0.0330387	0.0916436
	84.1805	12.4136	71.2366	3.29689	9.16308		632	0.841805	0.124136	0.712366	0.0329689	0.0916308
	84.2171	12.4687	71.2799	3.28589	9.1509		633	0.842171	0.124687	0.712799	0.0328589	0.091509
	84.2311	12.5334	71.2814	3.29208	9.14921		634	0.842311	0.125334	0.712814	0.0329208	0.0914921
	84.162	12.5921	71.2541	3.27691	9.12031		635	0.84162	0.125921	0.712541	0.0327691	0.0912031
	84.1329	12.6757	71.3023	3.28285	9.10685		636	0.841329	0.126757	0.713023	0.0328285	0.0910685
	84.1397	12.7395	71.3574	3.28763	9.1114		637	0.841397	0.127395	0.713574	0.0328763	0.091114
	84.1304	12.8093	71.3639	3.27831	9.10446		638	0.841304	0.128093	0.713639	0.0327831	0.0910446
	84.0377	12.8905	71.3989	3.27976	9.10185		639	0.840377	0.128905	0.713989	0.0327976	0.0910185
	84.032	12.9569	71.4255	3.27352	9.09223		640	0.84032	0.129569	0.714255	0.0327352	0.0909223
	83.9324	13.0352	71.429	3.27306	9.09156		641	0.839324	0.130352	0.71429	0.0327306	0.0909156
	84.0089	13.1128	71.4787	3.28372	9.08498		642	0.840089	0.131128	0.714787	0.0328372	0.0908498
	84.0034	13.1866	71.4877	3.27095	9.07253		643	0.840034	0.131866	0.714877	0.0327095	0.0907253
	83.9018	13.2774	71.5368	3.26557	9.06745		644	0.839018	0.132774	0.715368	0.0326557	0.0906745
	83.9072	13.3454	71.5562	3.26368	9.0622		645	0.839072	0.133454	0.715562	0.0326368	0.090622
	83.891	13.4212	71.5935	3.25737	9.0421		646	0.83891	0.134212	0.715935	0.0325737	0.090421
	83.8803	13.527	71.6434	3.24925	9.04533		647	0.838803	0.13527	0.716434	0.0324925	0.0904533
	83.7953	13.5587	71.6056	3.2488	9.02979		648	0.837953	0.135587	0.716056	0.032488	0.0902979
	83.7965	13.6446	71.6892	3.24231	9.01827		649	0.837965	0.136446	0.716892	0.0324231	0.0901827
	83.7697	13.744	71.7177	3.24844	9.01611		650	0.837697	0.13744	0.717177	0.0324844	0.0901611
	83.6899	13.801	71.7843	3.23663	8.9899		651	0.836899	0.13801	0.717843	0.0323663	0.089899
	83.7162	13.8918	71.8124	3.23509	8.98261		652	0.837162	0.138918	0.718124	0.0323509	0.0898261
	83.6129	13.9538	71.8394	3.24074	8.99798		653	0.836129	0.139538	0.718394	0.0324074	0.0899798
	83.6702	14.0185	71.8935	3.22414	8.97062		654	0.836702	0.140185	0.718935	0.0322414	0.0897062
	83.6258	14.084	71.9366	3.22861	8.96553		655	0.836258	0.14084	0.719366	0.0322861	0.0896553
	83.5965	14.1505	71.9617	3.22648	8.96004		656	0.835965	0.141505	0.719617	0.0322648	0.0896004
	83.5499	14.1987	71.9177	3.22538	8.96941		657	0.835499	0.141987	0.719177	0.0322538	0.0896941
	83.4841	14.2888	71.956	3.23483	8.96602		658	0.834841	0.142888	0.71956	0.0323483	0.0896602
	83.5427	14.321	71.8961	3.23724	8.94543		659	0.835427	0.14321	0.718961	0.0323724	0.0894543
	83.5025	14.3611	71.9447	3.22597	8.93971		660	0.835025	0.143611	0.719447	0.0322597	0.0893971
	83.4046	14.3971	71.9021	3.22234	8.93752		661	0.834046	0.143971	0.719021	0.0322234	0.0893752
	83.3977	14.4177	71.8724	3.22727	8.92096		662	0.833977	0.144177	0.718724	0.0322727	0.0892096
	83.3386	14.4569	71.8013	3.22146	8.9206		663	0.833386	0.144569	0.718013	0.0322146	0.089206
	83.3717	14.4391	71.7633	3.22147	8.91777		664	0.833717	0.144391	0.717633	0.0322147	0.0891777
	83.3489	14.4455	71.6824	3.21736	8.91142		665	0.833489	0.144455	0.716824	0.0321736	0.0891142
	83.3065	14.4368	71.6379	3.21587	8.90763		666	0.833065	0.144368	0.716379	0.0321587	0.0890763
	83.2408	14.4215	71.4627	3.22172	8.90473		667	0.832408	0.144215	0.714627	0.0322172	0.0890473
	83.2338	14.369	71.31	3.22051	8.88866		668	0.832338	0.14369	0.7131	0.0322051	0.0888866
	83.1871	14.3016	71.2279	3.21891	8.89443		669	0.831871	0.143016	0.712279	0.0321891	0.0889443
	83.2267	14.255	71.0496	3.21436	8.88363		670	0.832267	0.14255	0.710496	0.0321436	0.0888363
	83.1692	14.187	70.977	3.22115	8.88137		671	0.831692	0.14187	0.70977	0.0322115	0.0888137
	83.0563	14.0998	70.8177	3.20861	8.84797		672	0.830563	0.140998	0.708177	0.0320861	0.0884797
	83.0568	13.9983	70.691	3.21593	8.85667		673	0.830568	0.139983	0.70691	0.0321593	0.0885667
	83.0556	13.9358	70.7237	3.19944	8.86627		674	0.830556	0.139358	0.707237	0.0319944	0.0886627
	83.0154	13.842	70.6528	3.2021	8.84074		675	0.830154	0.13842	0.706528	0.032021	0.0884074
	83.0529	13.7569	70.6884	3.20464	8.85952		676	0.830529	0.137569	0.706884	0.0320464	0.0885952
	82.8969	13.6479	70.7167	3.1998	8.83847		677	0.828969	0.136479	0.707167	0.031998	0.0883847
	82.8996	13.5446	70.736	3.2006	8.83131		678	0.828996	0.135446	0.70736	0.032006	0.0883131
	82.8824	13.4542	70.8804	3.20124	8.8449		679	0.828824	0.134542	0.708804	0.0320124	0.088449
	82.8258	13.3518	70.9389	3.20155	8.81935		680	0.828258	0.133518	0.709389	0.0320155	0.0881935
	82.8697	13.2829	71.1435	3.1989	8.81395		681	0.828697	0.132829	0.711435	0.031989	0.0881395
	82.8074	13.1675	71.2583	3.20068	8.81466		682	0.828074	0.131675	0.712583	0.0320068	0.0881466
	82.8158	13.0822	71.3506	3.20664	8.81936		683	0.828158	0.130822	0.713506	0.0320664	0.0881936
	82.7871	12.9907	71.5005	3.19536	8.80435		684	0.827871	0.129907	0.715005	0.0319536	0.0880435
	82.7362	12.8988	71.6067	3.20257	8.79652		685	0.827362	0.128988	0.716067	0.0320257	0.0879652
	82.6795	12.8122	71.7514	3.20231	8.78429		686	0.826795	0.128122	0.717514	0.0320231	0.0878429
	82.6582	12.7386	71.8035	3.19922	8.777		687	0.826582	0.127386	0.718035	0.0319922	0.08777
	82.6194	12.6605	71.826	3.19691	8.7666		688	0.826194	0.126605	0.71826	0.0319691	0.087666
	82.6176	12.6129	71.9118	3.2074	8.76657		689	0.826176	0.126129	0.719118	0.032074	0.0876657
	82.5498	12.5492	71.9611	3.19678	8.75469		690	0.825498	0.125492	0.719611	0.0319678	0.0875469
	82.5454	12.4948	72.037	3.21205	8.78278		691	0.825454	0.124948	0.72037	0.0321205	0.0878278
	82.499	12.4343	72.0327	3.20297	8.75524		692	0.82499	0.124343	0.720327	0.0320297	0.0875524
	82.4593	12.3961	72.1476	3.21123	8.76127		693	0.824593	0.123961	0.721476	0.0321123	0.0876127
	82.4424	12.3417	72.1884	3.21726	8.74484		694	0.824424	0.123417	0.721884	0.0321726	0.0874484
	82.3807	12.3003	72.1553	3.20436	8.71986		695	0.823807	0.123003	0.721553	0.0320436	0.0871986
	82.405	12.2956	72.2647	3.21782	8.74288		696	0.82405	0.122956	0.722647	0.0321782	0.0874288
	82.349	12.2285	72.2478	3.2193	8.73471		697	0.82349	0.122285	0.722478	0.032193	0.0873471
	82.3471	12.2306	72.235	3.22309	8.73068		698	0.823471	0.122306	0.72235	0.0322309	0.0873068
	82.347	12.1934	72.2344	3.23845	8.7128		699	0.82347	0.121934	0.722344	0.0323845	0.087128
	82.3206	12.1724	72.2998	3.2369	8.72332		700	0.823206	0.121724	0.722998	0.032369	0.0872332

## Sheet: data
		initial						reversal
Exp	bee	learning	color Δ	method	reward Δ	%B trt 1	%B trt 2	learning	%B trt 3		n trt 1	n trt 2	n trt 3
1	1	BLUE	FAR	+	10	45.9016	96	WHITE	27.0833		61	50	48
1	2	BLUE	FAR	+	10	22.5806	64.5833	WHITE	10		62	48	50
1	3	BLUE	FAR	+	10	50.7042	79.6875	WHITE	5		71	64	60
1	4	BLUE	FAR	+	10	47.619	77.1429	WHITE	19.6721		63	70	61
1	5	BLUE	FAR	+	10	46.6667	79.6296	WHITE	13.6364		60	54	44
1	6	BLUE	FAR	+	10	40.7407	77.0833	WHITE	10.5263		54	48	57
1	7	BLUE	FAR	+	10	51.8519	55.3191	WHITE	21.7391		54	47	46
1	8	BLUE	FAR	+	10	40.5797	84.4828	WHITE	40		69	58	65
1	9	BLUE	FAR	+	10	45.9016	74.0741	WHITE	3.44828		61	54	58
1	10	BLUE	FAR	+	10	51.6667	86.2069	WHITE	10.9589		60	58	73
3	11	BLUE	FAR	+	20	34.4828	91.5254	WHITE	32		29	59	50
3	12	BLUE	FAR	+	20	38.3333	92.1875	WHITE	3.0303		60	64	66
3	13	BLUE	FAR	+	20	52.5424	87.3239	WHITE	13.2353		59	71	68
3	14	BLUE	FAR	+	20	32.8571	91.9355	WHITE	5.08475		70	62	59
3	15	BLUE	FAR	+	20	47.8261	84.9057	WHITE	9.43396		46	53	53
3	16	BLUE	FAR	+	20	61.7647	94.6429	WHITE	20.4082		34	56	49
3	17	BLUE	FAR	+	20	46.25	89.7059	WHITE	93.8776		80	68	49
3	18	BLUE	FAR	+	20	55.0725	95.3125	WHITE	11.2903		69	64	62
3	19	BLUE	FAR	+	20	51.25	98.2456	WHITE	7.93651		80	57	63
3	20	BLUE	FAR	+	20	15.7895	85.7143	WHITE	98.2143		38	63	56
5	21	BLUE	FAR	+	30	51.6129	96	WHITE	100		62	50	59
5	22	BLUE	FAR	+	30	40	98.4615	WHITE	2.63158		75	65	76
5	23	BLUE	FAR	+	30	44.0678	90.1639	WHITE	1.23457		59	61	81
5	24	BLUE	FAR	+	30	77.0833	98.5507	WHITE	74		48	69	50
5	25	BLUE	FAR	+	30	43.3333	91.8033	WHITE	0		60	61	69
5	26	BLUE	FAR	+	30	32	93.9394	WHITE	96.4912		75	66	57
5	27	BLUE	FAR	+	30	36.7347	100	WHITE	8.33333		49	55	48
5	28	BLUE	FAR	+	30	54.902	90.4762	WHITE	100		51	63	55
5	29	BLUE	FAR	+	30	44.1558	86.1538	WHITE	6.66667		77	65	60
5	30	BLUE	FAR	+	30	44.1176	88.7097	WHITE	8.16327		68	62	49
7	31	BLUE	FAR	+	40	2.85714	96.4286	WHITE	7.40741		70	56	54
7	32	BLUE	FAR	+	40	58.8235	89.4737	WHITE	1.96078		34	57	51
7	33	BLUE	FAR	+	40	27.8689	89.2308	WHITE	0		61	65	70
7	34	BLUE	FAR	+	40	32.6923	95.2381	WHITE	1.5873		52	63	63
7	35	BLUE	FAR	+	40	66.0377	98.3871	WHITE	98.2759		53	62	58
7	36	BLUE	FAR	+	40	49.1803	93.1034	WHITE	14		61	58	50
7	37	BLUE	FAR	+	40	31.0345	92.5926	WHITE	18.3333		58	54	60
7	38	BLUE	FAR	+	40	55.3571	100	WHITE	98.1481		56	49	54
7	39	BLUE	FAR	+	40	39.6552	95.082	WHITE	3.38983		58	61	59
7	40	BLUE	FAR	+	40	41.8919	91.4634	WHITE	13.6986		74	82	73
7	41	BLUE	FAR	+	40	72.1519	100	WHITE	100		79	69	50
1	42	WHITE	FAR	+	10	73.6842	7.69231	BLUE	97.9167		76	39	48
1	43	WHITE	FAR	+	10	79.7101	0	BLUE	100		69	84	77
1	44	WHITE	FAR	+	10	54	21.8182	BLUE	100		50	55	65
1	45	WHITE	FAR	+	10	45.1613	16.6667	BLUE	94.9153		62	54	59
1	46	WHITE	FAR	+	10	45.4545	31.0345	BLUE	57.377		66	58	61
1	47	WHITE	FAR	+	10	37.5	9.25926	BLUE	50.9434		56	54	53
1	48	WHITE	FAR	+	10	51.5625	19.697	BLUE	70.3704		64	66	54
1	49	WHITE	FAR	+	10	50.7692	27.8689	BLUE	51.8519		65	61	54
1	50	WHITE	FAR	+	10	46.4789	7.5	BLUE	97.6471		71	80	85
3	51	WHITE	FAR	+	20	16.4706	26.5823	BLUE	87.013		85	79	77
3	52	WHITE	FAR	+	20	34.4828	12.963	BLUE	98		58	54	50
3	53	WHITE	FAR	+	20	42.2535	4.87805	BLUE	94.4444		71	82	72
3	54	WHITE	FAR	+	20	46.7742	1.72414	BLUE	96.9231		62	58	65
3	55	WHITE	FAR	+	20	69.3548	1.96078	BLUE	100		62	51	70
3	56	WHITE	FAR	+	20	39.2857	4.91803	BLUE	98.4375		56	61	64
3	57	WHITE	FAR	+	20	43.3962	7.01754	BLUE	96.9697		53	57	66
3	58	WHITE	FAR	+	20	48.5714	6.09756	BLUE	97.5904		70	82	83
3	59	WHITE	FAR	+	20	39.1304	3.84615	BLUE	98.1818		46	52	55
3	60	WHITE	FAR	+	20	53.7313	9.09091	BLUE	98.1132		67	55	53
5	61	WHITE	FAR	+	30	46.3158	4.41176	BLUE	94.6667		95	68	75
5	62	WHITE	FAR	+	30	58.6667	5.76923	BLUE	81.8182		75	52	55
5	63	WHITE	FAR	+	30	36.6667	1.75439	BLUE	95.4545		60	57	66
5	64	WHITE	FAR	+	30	18.9189	20	BLUE	95.3488		37	50	43
5	65	WHITE	FAR	+	30	41.1765	6.45161	BLUE	100		51	62	51
5	66	WHITE	FAR	+	30	53.125	1.6129	BLUE	91.1765		32	62	68
5	67	WHITE	FAR	+	30	43.1034	4.7619	BLUE	95.6522		58	63	69
5	68	WHITE	FAR	+	30	50.7692	3.125	BLUE	74.1379		65	64	58
5	69	WHITE	FAR	+	30	31.6667	1.5873	BLUE	70.6897		60	63	58
5	70	WHITE	FAR	+	30	48.4848	13.2075	BLUE	83.3333		66	53	60
7	71	WHITE	FAR	+	40	50	4.34783	BLUE	100		46	46	78
7	72	WHITE	FAR	+	40	49.0566	1.49254	BLUE	95.7746		53	67	71
7	73	WHITE	FAR	+	40	53.5354	1.53846	BLUE	97.3684		99	65	76
7	74	WHITE	FAR	+	40	21.2766	0	BLUE	100		47	61	58
7	75	WHITE	FAR	+	40	55.0725	2.8169	BLUE	100		69	71	65
7	76	WHITE	FAR	+	40	43.5484	4.7619	BLUE	100		62	63	65
7	77	WHITE	FAR	+	40	42.5926	3.7037	BLUE	96.2963		54	54	54
7	78	WHITE	FAR	+	40	51.3158	1.75439	BLUE	98.5294		76	57	68
7	79	WHITE	FAR	+	40	58.8235	8.33333	BLUE	100		51	60	57
1	80	BLUE	NEAR	+	10	56.3636	50.9091	WHITE	38.7755		55	55	49
1	81	BLUE	NEAR	+	10	38.7097	55.1724	WHITE	46.5517		62	58	58
1	82	BLUE	NEAR	+	10	40.3226	60.3774	WHITE	9.25926		62	53	54
1	83	BLUE	NEAR	+	10	41.6667	62.7119	WHITE	6.55738		48	59	61
1	84	BLUE	NEAR	+	10	42.2222	69.4915	WHITE	29.6296		45	59	54
1	85	BLUE	NEAR	+	10	41.9355	81.1321	WHITE	30.6122		62	53	49
1	86	BLUE	NEAR	+	10	44.9275	75.8621	WHITE	14.2857		69	58	77
1	87	BLUE	NEAR	+	10	59.322	96	WHITE	8.33333		59	50	60
1	88	BLUE	NEAR	+	10	48.2759	74.0741	WHITE	7.46269		58	54	67
3	89	BLUE	NEAR	+	20	44.5652	98.3051	WHITE	4.70588		92	59	85
3	90	BLUE	NEAR	+	20	52.6316	79.6875	WHITE	1.66667		76	64	60
3	91	BLUE	NEAR	+	20	43.5897	89.7059	WHITE	2.77778		39	68	72
3	92	BLUE	NEAR	+	20	70.6667	95.3125	WHITE	0		75	64	78
3	93	BLUE	NEAR	+	20	44	75.4386	WHITE	1.63934		75	57	61
3	94	BLUE	NEAR	+	20	45.5882	82.1918	WHITE	9.33333		68	73	75
3	95	BLUE	NEAR	+	20	52.1127	89.6104	WHITE	0		71	77	77
3	96	BLUE	NEAR	+	20	41.2698	92.5926	WHITE	53.6585		63	54	41
3	97	BLUE	NEAR	+	20	57.1429	89.0625	WHITE	2		56	64	50
3	98	BLUE	NEAR	+	20	37.931	90.566	WHITE	6.89655		58	53	58
5	99	BLUE	NEAR	+	30	52.3077	95.1613	WHITE	1.51515		51	52	59
5	100	BLUE	NEAR	+	30	21.3115	94.2857	WHITE	9.45946		51	65	67
5	101	BLUE	NEAR	+	30	46.1538	95.3125	WHITE	4.28571		68	59	58
5	102	BLUE	NEAR	+	30	69.2308	79.1045	WHITE	1.33333		70	71	68
5	103	BLUE	NEAR	+	30	41.0256	87.7778	WHITE	0		70	80	73
5	104	BLUE	NEAR	+	30	41.2698	98.6301	WHITE	41.3793		57	59	72
5	105	BLUE	NEAR	+	30	43.2836	96.4286	WHITE	1.42857		69	73	76
5	106	BLUE	NEAR	+	30	43.2836	96.2963	WHITE	4.10959		64	62	63
5	107	BLUE	NEAR	+	30	45.098	68.1818	WHITE	17.8082		71	61	67
5	108	BLUE	NEAR	+	30	54.321	68	WHITE	6.32911		49	67	51
7	109	BLUE	NEAR	+	40	56.8627	98.0769	WHITE	16.9492		71	66	61
7	110	BLUE	NEAR	+	40	47.0588	92.3077	WHITE	4.47761		72	57	53
7	111	BLUE	NEAR	+	40	44.1176	100	WHITE	3.44828		60	56	62
7	112	BLUE	NEAR	+	40	54.2857	100	WHITE	13.2353		57	53	45
7	113	BLUE	NEAR	+	40	60	98.75	WHITE	9.58904		50	58	50
7	114	BLUE	NEAR	+	40	40.3509	86.4407	WHITE	2.77778		80	61	57
7	115	BLUE	NEAR	+	40	60.8696	100	WHITE	7.89474		64	72	66
7	116	BLUE	NEAR	+	40	29.6875	93.5484	WHITE	17.4603		55	61	79
7	117	BLUE	NEAR	+	40	45.0704	100	WHITE	1.49254		66	89	68
7	118	BLUE	NEAR	+	40	46.9388	88.0597	WHITE	17.6471		41	60	49
1	119	WHITE	NEAR	+	10	49.2958	10.6061	BLUE	78.6885		83	70	78
1	120	WHITE	NEAR	+	10	38.8889	28.0702	BLUE	67.9245		85	71	76
1	121	WHITE	NEAR	+	10	50	14.2857	BLUE	98.3871		54	56	72
1	122	WHITE	NEAR	+	10	45.614	7.54717	BLUE	40		60	59	40
1	123	WHITE	NEAR	+	10	40	22.4138	BLUE	70		40	73	50
1	124	WHITE	NEAR	+	10	47.5	18.0328	BLUE	78.9474		49	49	42
1	125	WHITE	NEAR	+	10	51.5625	9.72222	BLUE	92.4242		51	54	52
1	126	WHITE	NEAR	+	10	45.4545	16.3934	BLUE	93.6709		74	71	58
1	127	WHITE	NEAR	+	10	53.0303	17.9775	BLUE	76.4706		54	58	63
1	128	WHITE	NEAR	+	10	43.9024	18.3333	BLUE	89.7959		55	42	41
3	129	WHITE	NEAR	+	20	44.5783	0	BLUE	100		83	70	78
3	130	WHITE	NEAR	+	20	37.6471	8.4507	BLUE	75		85	71	76
3	131	WHITE	NEAR	+	20	51.8519	19.6429	BLUE	98.6111		54	56	72
3	132	WHITE	NEAR	+	20	56.6667	13.5593	BLUE	27.5		60	59	40
3	133	WHITE	NEAR	+	20	40	13.6986	BLUE	70		40	73	50
3	134	WHITE	NEAR	+	20	28.5714	4.08163	BLUE	73.8095		49	49	42
3	135	WHITE	NEAR	+	20	43.1373	12.963	BLUE	80.7692		51	54	52
3	136	WHITE	NEAR	+	20	45.9459	14.0845	BLUE	70.6897		74	71	58
3	137	WHITE	NEAR	+	20	42.5926	10.3448	BLUE	92.0635		54	58	63
3	138	WHITE	NEAR	+	20	41.8182	11.9048	BLUE	75.6098		55	42	41
5	139	WHITE	NEAR	+	30	36.25	9.25926	BLUE	92.3077		80	54	65
5	140	WHITE	NEAR	+	30	40.3509	15.5172	BLUE	96.6667		57	58	60
5	141	WHITE	NEAR	+	30	52.2727	10.8696	BLUE	81.8182		44	46	44
5	142	WHITE	NEAR	+	30	69.697	0	BLUE	100		33	62	47
5	143	WHITE	NEAR	+	30	56.8966	6.34921	BLUE	71.6418		58	63	67
5	144	WHITE	NEAR	+	30	45.9459	9.43396	BLUE	91.0448		74	53	67
5	145	WHITE	NEAR	+	30	46.1538	9.45946	BLUE	65.3846		65	74	52
5	146	WHITE	NEAR	+	30	49.2537	22.3684	BLUE	49.2063		67	76	63
5	147	WHITE	NEAR	+	30	63.9344	3.94737	BLUE	93.6709		61	76	79
5	148	WHITE	NEAR	+	30	53.7037	12.3077	BLUE	96.9697		54	65	66
5	149	WHITE	NEAR	+	30	47.541	2.8169	BLUE	91.1765		61	71	68
5	150	WHITE	NEAR	+	40	58.6957	3.125	BLUE	97.7273		46	64	88
5	151	WHITE	NEAR	+	40	57.1429	4.08163	BLUE	100		70	49	51
5	152	WHITE	NEAR	+	40	45.977	1.88679	BLUE	98.2759		87	53	58
5	153	WHITE	NEAR	+	40	52.1739	0	BLUE	98.4375		46	64	64
7	154	WHITE	NEAR	+	40	50	5.17241	BLUE	68.4211		42	58	57
7	155	WHITE	NEAR	+	40	55.0725	2.66667	BLUE	85.1852		69	75	54
7	156	WHITE	NEAR	+	40	53.2258	5.17241	BLUE	85.7143		62	58	63
7	157	WHITE	NEAR	+	40	46.1538	7.14286	BLUE	100		65	56	69
7	158	WHITE	NEAR	+	40	52.1739	4.28571	BLUE	28.8462		69	70	52
7	159	WHITE	NEAR	+	40	43.8596	6.38298	BLUE	5.97015		57	47	67
7	160	WHITE	NEAR	+	40	56.7568	0	BLUE	95.7895		37	72	95
2	161	WHITE	FAR	-	10	24.3243	0	BLUE	58.6207		74	63	58
2	162	WHITE	FAR	-	10	39.4366	7.84314	BLUE	67.7419		71	51	62
2	163	WHITE	FAR	-	10	35.3846	7.46269	BLUE	66.129		65	67	62
2	164	WHITE	FAR	-	10	36.5385	0	BLUE	96.6102		52	52	59
2	165	WHITE	FAR	-	10	46.6667	0	BLUE	100		75	62	67
2	166	WHITE	FAR	-	10	36.1702	21.1538	BLUE	75.4717		47	52	53
2	167	WHITE	FAR	-	10	39.2857	6.52174	BLUE	57.4468		56	46	47
2	168	WHITE	FAR	-	10	49.2308	7.01754	BLUE	55.814		65	57	43
2	169	WHITE	FAR	-	10	46.0317	3.84615	BLUE	36.5854		63	52	41
2	170	WHITE	FAR	-	10	46.8354	8.82353	BLUE	88.0597		79	68	67
2	171	WHITE	FAR	-	10	56.8966	30.9524	BLUE	58.8235		58	42	51
2	172	WHITE	FAR	-	10	48.2759	1.69492	BLUE	86.4407		58	59	59
2	173	WHITE	FAR	-	10	35.5932	0	BLUE	81.0345		59	56	58
4	174	WHITE	FAR	-	20	28.169	0	BLUE	100		71	41	68
4	175	WHITE	FAR	-	20	29.0323	5.17241	BLUE	77.0833		62	58	48
4	176	WHITE	FAR	-	20	25	4.34783	BLUE	92.3077		44	69	65
4	177	WHITE	FAR	-	20	30.5085	0	BLUE	95.2381		59	54	63
4	178	WHITE	FAR	-	20	40.5797	0	BLUE	100		69	75	73
4	179	WHITE	FAR	-	20	13.1579	1.85185	BLUE	80.9524		38	54	42
4	180	WHITE	FAR	-	20	41.6667	0	BLUE	98.1818		48	50	55
4	181	WHITE	FAR	-	20	66.1972	1.66667	BLUE	71.1538		71	60	52
4	182	WHITE	FAR	-	20	38.8889	1.92308	BLUE	51.2821		54	52	39
4	183	WHITE	FAR	-	20	50.9434	0	BLUE	71.9298		53	50	57
6	184	WHITE	FAR	-	30	44.4444	0	BLUE	100		72	67	57
6	185	WHITE	FAR	-	30	37.5	0	BLUE	90		64	52	60
6	186	WHITE	FAR	-	30	30.6452	2.08333	BLUE	95.3488		62	48	43
6	187	WHITE	FAR	-	30	34.4828	0	BLUE	85.1852		58	41	54
6	188	WHITE	FAR	-	30	55	0	BLUE	100		80	51	62
6	189	WHITE	FAR	-	30	44	0	BLUE	100		75	72	69
6	190	WHITE	FAR	-	30	43.9024	0	BLUE	91.3043		41	29	23
6	191	WHITE	FAR	-	30	37.5	0	BLUE	48.3871		48	46	31
6	192	WHITE	FAR	-	30	58.4906	0	BLUE	100		53	40	49
6	193	WHITE	FAR	-	30	32.1429	0	BLUE	100		56	50	52
8	194	WHITE	FAR	-	40	44.5783	0	BLUE	100		83	74	67
8	195	WHITE	FAR	-	40	28.8462	0	BLUE	100		52	61	65
8	196	WHITE	FAR	-	40	21.2766	0	BLUE	67.4419		47	50	43
8	197	WHITE	FAR	-	40	25.3968	0	BLUE	100		63	61	61
8	198	WHITE	FAR	-	40	45.098	0	BLUE	88		51	57	50
8	199	WHITE	FAR	-	40	37.7778	6	BLUE	98.3051		45	50	59
8	200	WHITE	FAR	-	40	43.1034	0	BLUE	100		58	63	67
8	201	WHITE	FAR	-	40	38.4615	0	BLUE	61.5385		65	54	52
8	202	WHITE	FAR	-	40	46.0317	1.51515	BLUE	100		63	66	65
8	203	WHITE	FAR	-	40	38.0952	1.92308	BLUE	96.7742		63	52	62
2	204	BLUE	FAR	-	10	47.9167	91.1111	WHITE	55.3191		48	45	47
2	205	BLUE	FAR	-	10	50.9091	91.4286	WHITE	10.7143		55	70	56
2	206	BLUE	FAR	-	10	58.4906	100	WHITE	1.75439		53	63	57
2	207	BLUE	FAR	-	10	39.6825	98.3051	WHITE	38.5965		63	59	57
2	208	BLUE	FAR	-	10	47.4576	92.8571	WHITE	13.9535		59	42	43
2	209	BLUE	FAR	-	10	28.2609	82.0513	WHITE	25.641		46	39	39
2	210	BLUE	FAR	-	10	55.5556	94.4444	WHITE	43.4783		63	72	69
2	211	BLUE	FAR	-	10	30.4348	67.9245	WHITE	23.0769		69	53	52
2	212	BLUE	FAR	-	10	30.5085	96.8254	WHITE	14.6667		59	63	75
4	213	BLUE	FAR	-	20	41.6667	94	WHITE	35.7143		48	50	42
4	214	BLUE	FAR	-	20	45.1613	100	WHITE	75.5556		62	69	45
4	215	BLUE	FAR	-	20	30.9091	100	WHITE	8.06452		55	66	62
4	216	BLUE	FAR	-	20	33.8028	100	WHITE	0		71	67	65
4	217	BLUE	FAR	-	20	41.5385	96.6667	WHITE	6.57895		65	60	76
4	218	BLUE	FAR	-	20	43.0556	98.4848	WHITE	32.6531		72	66	49
4	219	BLUE	FAR	-	20	40.3226	96.4286	WHITE	38.6364		62	56	44
4	220	BLUE	FAR	-	20	17.7419	97.0588	WHITE	62.2951		62	68	61
4	221	BLUE	FAR	-	20	42.1053	95.2381	WHITE	5.6338		57	63	71
6	222	BLUE	FAR	-	30	39.6825	100	WHITE	3.38983		63	62	59
6	223	BLUE	FAR	-	30	41.6667	100	WHITE	0		36	57	59
6	224	BLUE	FAR	-	30	32.1429	98.5915	WHITE	15.2542		112	71	59
6	225	BLUE	FAR	-	30	46.0526	100	WHITE	100		76	72	62
6	226	BLUE	FAR	-	30	42.4242	100	WHITE	25.4902		66	51	51
6	227	BLUE	FAR	-	30	44.2623	100	WHITE	1.26582		61	66	79
6	228	BLUE	FAR	-	30	49.0566	100	WHITE	5.35714		53	61	56
6	229	BLUE	FAR	-	30	38.6667	100	WHITE	95		75	67	40
6	230	BLUE	FAR	-	30	41.6667	100	WHITE	73.3333		60	55	45
6	231	BLUE	FAR	-	30	27.7778	98.3607	WHITE	100		54	61	42
6	232	BLUE	FAR	-	30	43.8596	100	WHITE	3.33333		57	60	60
8	233	BLUE	FAR	-	40	43.0556	96.2963	WHITE	7.36842		72	81	95
8	234	BLUE	FAR	-	40	59.375	100	WHITE	6.75676		32	60	74
8	235	BLUE	FAR	-	40	16.9231	100	WHITE	20.6897		65	63	58
8	236	BLUE	FAR	-	40	45.614	100	WHITE	0		57	38	26
8	237	BLUE	FAR	-	40	32.7273	96.6102	WHITE	54.0541		55	59	37
8	238	BLUE	FAR	-	40	50.8197	100	WHITE	46.1538		61	52	26
8	239	BLUE	FAR	-	40	50.7463	100	WHITE	1.81818		67	55	55
8	240	BLUE	FAR	-	40	34.5455	93.0233	WHITE	0		55	43	58
8	241	BLUE	FAR	-	40	47.7612	100	WHITE	21.5385		67	64	65
8	242	BLUE	FAR	-	40	54.717	100	WHITE	100		53	72	57
2	243	WHITE	NEAR	-	10	13.1148	8.4507	BLUE	11.5385		61	71	52
2	244	WHITE	NEAR	-	10	62.6866	12.8205	BLUE	97.2222		67	78	72
2	245	WHITE	NEAR	-	10	49.4118	6.09756	BLUE	98.7342		85	82	79
2	246	WHITE	NEAR	-	10	51.9231	41.1765	BLUE	41.3043		52	34	46
2	247	WHITE	NEAR	-	10	46.8354	19.697	BLUE	95.4545		79	66	66
2	248	WHITE	NEAR	-	10	42.2222	25	BLUE	35.7143		45	36	42
2	249	WHITE	NEAR	-	10	36.8421	0	BLUE	86.1538		76	65	65
2	250	WHITE	NEAR	-	10	48.4848	9.09091	BLUE	36.1702		66	55	47
2	251	WHITE	NEAR	-	10	41.8919	7.14286	BLUE	95.2381		74	56	63
2	252	WHITE	NEAR	-	10	42.8571	11.5942	BLUE	89.3939		63	69	66
2	253	WHITE	NEAR	-	10	44.8276	20	BLUE	58.8235		58	45	51
4	254	WHITE	NEAR	-	20	42.3077	20.8333	BLUE	73.3333		52	48	45
4	255	WHITE	NEAR	-	20	48.5294	1.75439	BLUE	93.2203		68	57	59
4	256	WHITE	NEAR	-	20	43.1034	9.67742	BLUE	63.0435		58	62	46
4	257	WHITE	NEAR	-	20	34.4444	0	BLUE	90.7407		90	58	54
4	258	WHITE	NEAR	-	20	45.3125	1.51515	BLUE	94.2029		64	66	69
4	259	WHITE	NEAR	-	20	46.2963	1.53846	BLUE	85.7143		54	65	56
4	260	WHITE	NEAR	-	20	45.4545	3.92157	BLUE	86		55	51	50
4	261	WHITE	NEAR	-	20	45.098	4.08163	BLUE	36.8421		51	49	38
4	262	WHITE	NEAR	-	20	42.623	6.45161	BLUE	79.1667		61	62	48
6	263	WHITE	NEAR	-	30	40	0	BLUE	75.9259		65	59	54
6	264	WHITE	NEAR	-	30	35.5556	0	BLUE	89.2857		45	40	56
6	265	WHITE	NEAR	-	30	48.7179	0	BLUE	95.7447		39	41	47
6	266	WHITE	NEAR	-	30	47.7612	0	BLUE	76.5957		67	58	47
6	267	WHITE	NEAR	-	30	42.8571	0	BLUE	91.1111		49	37	45
6	268	WHITE	NEAR	-	30	41.8182	0	BLUE	95.9184		55	57	49
6	269	WHITE	NEAR	-	30	50.8475	2	BLUE	2.27273		59	50	44
6	270	WHITE	NEAR	-	30	35.2941	0	BLUE	95.082		51	47	61
6	271	WHITE	NEAR	-	30	53.0612	1.78571	BLUE	100		49	56	61
8	272	WHITE	NEAR	-	40	40	0	BLUE	98.0392		55	58	51
8	273	WHITE	NEAR	-	40	36.7347	2.43902	BLUE	94.8276		49	41	58
8	274	WHITE	NEAR	-	40	50	0	BLUE	100		52	59	55
8	275	WHITE	NEAR	-	40	46.9697	0	BLUE	100		66	59	70
8	276	WHITE	NEAR	-	40	48.4848	0	BLUE	90		66	55	60
8	277	WHITE	NEAR	-	40	36.1702	5.66038	BLUE	100		47	53	53
8	278	WHITE	NEAR	-	40	52.0833	7.54717	BLUE	98		48	53	50
8	279	WHITE	NEAR	-	40	48.3871	1.81818	BLUE	100		62	55	48
8	280	WHITE	NEAR	-	40	50	0	BLUE	95.2381		34	49	42
8	281	WHITE	NEAR	-	40	36.6667	0	BLUE	90.3846		60	50	52
8	282	WHITE	NEAR	-	40	54.902	2.5641	BLUE	97.2973		51	39	37
2	283	BLUE	NEAR	-	10	36.8421	89.7959	WHITE	23.2143		38	49	56
2	284	BLUE	NEAR	-	10	40.678	98.4375	WHITE	37.7049		59	64	61
2	285	BLUE	NEAR	-	10	53.7037	97.4359	WHITE	43.1818		54	39	44
2	286	BLUE	NEAR	-	10	38.1818	93.1034	WHITE	21.6216		55	58	74
2	287	BLUE	NEAR	-	10	40	57.8947	WHITE	36.6667		65	57	60
2	288	BLUE	NEAR	-	10	41.1765	81.0345	WHITE	20.3704		68	58	54
2	289	BLUE	NEAR	-	10	42.3729	75.9259	WHITE	20.9677		59	54	62
2	290	BLUE	NEAR	-	10	52.7273	90.1961	WHITE	35.7143		55	51	42
2	291	BLUE	NEAR	-	10	23.3333	100	WHITE	3.75		90	68	80
2	292	BLUE	NEAR	-	10	59.6491	98.1132	WHITE	12.2807		57	53	57
2	293	BLUE	NEAR	-	10	45.9459	100	WHITE	63.2653		74	64	49
4	294	BLUE	NEAR	-	20	46.3415	48.5714	WHITE	25.5814		41	35	43
4	295	BLUE	NEAR	-	20	48.75	100	WHITE	0		80	65	50
4	296	BLUE	NEAR	-	20	40.5797	100	WHITE	0		69	58	75
4	297	BLUE	NEAR	-	20	46.4789	98.1818	WHITE	7.27273		71	55	55
4	298	BLUE	NEAR	-	20	42.6667	77.027	WHITE	2.8169		75	74	71
4	299	BLUE	NEAR	-	20	50.7692	98.1818	WHITE	20.7547		65	55	53
4	300	BLUE	NEAR	-	20	49.3506	100	WHITE	8.06452		77	49	62
4	301	BLUE	NEAR	-	20	42.3077	98.0392	WHITE	3.44828		52	51	58
4	302	BLUE	NEAR	-	20	45.9459	97.8261	WHITE	41.1765		74	46	51
4	303	BLUE	NEAR	-	20	47.8261	94.1176	WHITE	9.61538		69	51	52
4	304	BLUE	NEAR	-	20	44.7761	95.8333	WHITE	15.625		67	48	64
6	305	BLUE	NEAR	-	30	61.9048	100	WHITE	52.459		42	58	61
6	306	BLUE	NEAR	-	30	29.0909	100	WHITE	1.42857		55	60	70
6	307	BLUE	NEAR	-	30	36.7347	100	WHITE	1.53846		49	45	65
6	308	BLUE	NEAR	-	30	40	98.3051	WHITE	38		60	59	50
6	309	BLUE	NEAR	-	30	56.6667	97.6744	WHITE	32		60	43	50
6	310	BLUE	NEAR	-	30	49.1525	98.4375	WHITE	1.47059		59	64	68
6	311	BLUE	NEAR	-	30	45	100	WHITE	3.33333		60	51	60
6	312	BLUE	NEAR	-	30	46.875	100	WHITE	1.6129		64	57	62
6	313	BLUE	NEAR	-	30	25	100	WHITE	9.09091		64	55	66
6	314	BLUE	NEAR	-	30	46.2963	100	WHITE	5.35714		54	46	56
8	315	BLUE	NEAR	-	40	45.8333	97.4359	WHITE	0		48	39	58
8	316	BLUE	NEAR	-	40	56.25	100	WHITE	0		32	57	61
8	317	BLUE	NEAR	-	40	42.8571	94.4444	WHITE	4.22535		77	54	71
8	318	BLUE	NEAR	-	40	47.2973	100	WHITE	5.88235		74	67	68
8	319	BLUE	NEAR	-	40	45.8333	98.0769	WHITE	9.25926		48	52	54
8	320	BLUE	NEAR	-	40	49.1525	100	WHITE	14.9254		59	71	67
8	321	BLUE	NEAR	-	40	28.5714	98.5294	WHITE	20.6349		63	68	63
8	322	BLUE	NEAR	-	40	49.2063	98.4127	WHITE	1.26582		63	63	79
8	323	BLUE	NEAR	-	40	42.4658	100	WHITE	0		73	68	61
8	324	BLUE	NEAR	-	40	48.3516	98.7654	WHITE	6.0241		91	81	83

## Sheet: leaf_background
300	0.058
310	0.055
320	0.055
330	0.055
340	0.056
350	0.057
360	0.058
370	0.059
380	0.06
390	0.06
400	0.061
410	0.062
420	0.069
430	0.071
440	0.073
450	0.08
460	0.08
470	0.08
480	0.083
490	0.085
500	0.099
510	0.12
520	0.15
530	0.18
540	0.19
550	0.21
560	0.2
570	0.185
580	0.17
590	0.15
600	0.135
610	0.13
620	0.12
630	0.11
640	0.1
650	0.095

## Sheet: D65
	E(W/m^2)	photon flux
300	0.0340732	0.0853728
310	3.28983	8.51766
320	20.2087	54.01
330	37.003	101.985
340	39.8997	113.301
350	44.8605	131.135
360	46.591	140.084
370	52.0364	160.803
380	49.926	158.451
390	54.6021	177.852
400	82.696	276.268
410	91.4236	313.06
420	93.3725	327.532
430	86.6318	311.122
440	104.814	385.174
450	116.958	439.568
460	117.767	452.445
470	114.822	450.721
480	115.889	464.587
490	108.783	445.185
500	109.332	456.564
510	107.783	459.099
520	104.777	455.047
530	107.681	476.649
540	104.4	470.845
550	104.043	477.928
560	100	467.706
570	96.3365	458.618
580	95.793	464.031
590	88.6917	437.039
600	90.0161	451.083
610	89.6115	456.54
620	87.7134	454.196
630	83.3048	438.325
640	83.7183	447.493
650	80.0461	434.549
